# Supplementary material for: N′-[6-(3,5-Dimethyl-1H-pyrazol-1-yl)-1,2,4,5-tetra­zin-3-yl]butano­hydrazide
Source: Acta Crystallogr Sect E Struct Rep Online. 2011 Nov 16;67(Pt 12):o3339. doi: 10.1107/S1600536811048033 (PMC3238986; doi:10.1107/S1600536811048033)
Supplement: Supplementary file 2 [file e-67-o3339-Isup2.hkl]

# 
# h,k,l, Fc-squared, Fo-squared, sigma(Fo-squared) and status flag 
# 
data_I
_shelx_title ' BO892 in P2(1)/n' 
_shelx_refln_list_code          4 
_shelx_F_calc_maximum      120.92 
_exptl_crystal_F_000       584.00 
_reflns_d_resolution_high  0.7701 
 
loop_ 
 _symmetry_equiv_pos_as_xyz 
 'x, y, z' 
 '-x+1/2, y+1/2, -z+1/2' 
 '-x, -y, -z' 
 'x-1/2, -y-1/2, z-1/2' 
 
_cell_length_a    10.9775 
_cell_length_b     7.6881 
_cell_length_c    15.8866 
_cell_angle_alpha  90.000 
_cell_angle_beta   99.798 
_cell_angle_gamma  90.000 
 
_shelx_F_squared_multiplier     1.000 
 
loop_ 
 _refln_index_h 
 _refln_index_k 
 _refln_index_l 
 _refln_F_squared_calc 
 _refln_F_squared_meas 
 _refln_F_squared_sigma 
 _refln_observed_status 
   2   0   0     2593.77     2587.13     16.31 o 
   4   0   0       15.02       14.19      1.39 o 
   6   0   0     3122.65     3556.90     39.57 o 
   8   0   0       51.46       52.62      4.96 o 
  10   0   0      127.17      141.44      7.26 o 
  12   0   0       16.24       16.45      5.71 o 
  14   0   0       27.08       25.62      7.36 o 
   1   1   0     1205.77     1150.49      3.03 o 
   2   1   0      251.03      248.35      2.96 o 
   3   1   0     2090.00     2051.96     10.15 o 
   4   1   0        1.79        1.60      0.72 o 
   5   1   0       75.37       82.03      2.04 o 
   6   1   0        8.99       15.68      1.56 o 
   7   1   0      119.23      110.83      3.72 o 
   8   1   0     1019.95     1081.42     13.22 o 
   9   1   0       17.85       26.09      3.10 o 
  10   1   0      637.21      598.64     10.48 o 
  11   1   0        2.77        0.85      1.85 o 
  12   1   0      239.36      236.90      7.12 o 
  13   1   0        4.83        2.38      1.59 o 
   0   2   0        9.09        2.66      0.96 o 
   1   2   0     5842.97     5881.07     10.15 o 
   2   2   0     1770.59     1761.07      6.81 o 
   3   2   0       11.22       10.01      0.83 o 
   4   2   0      567.59      542.32      6.98 o 
   5   2   0      348.78      383.51      8.01 o 
   6   2   0      339.76      342.45      4.42 o 
   7   2   0       49.33       43.79      2.34 o 
   8   2   0       52.55       57.74      3.51 o 
   9   2   0      146.04      131.46      4.66 o 
  10   2   0       11.79        7.67      2.38 o 
  11   2   0       25.14       21.04      3.95 o 
  12   2   0        0.02        1.17      1.34 o 
  13   2   0        0.04        1.46      2.16 o 
   1   3   0     2714.96     2812.66     10.38 o 
   2   3   0     2887.98     3014.34     16.40 o 
   3   3   0     3725.36     3963.24     19.18 o 
   4   3   0      124.13      131.44      3.44 o 
   5   3   0     1205.08     1289.02     16.27 o 
   6   3   0      303.83      306.68      5.15 o 
   7   3   0       58.24       54.31      2.77 o 
   8   3   0        4.48        4.72      2.32 o 
   9   3   0      156.90      153.11      4.56 o 
  10   3   0       30.33       32.05      3.71 o 
  11   3   0       67.91       60.27      5.03 o 
  12   3   0       23.77       24.69      3.83 o 
  13   3   0        1.20        1.31      2.12 o 
   0   4   0      259.96      255.25      4.47 o 
   1   4   0      246.55      247.56      2.49 o 
   2   4   0      170.63      192.32      2.84 o 
   3   4   0      764.31      778.02     11.46 o 
   4   4   0        0.08        1.57      0.86 o 
   5   4   0      410.98      410.53     10.03 o 
   6   4   0      109.34       94.05      5.16 o 
   7   4   0      316.55      276.20      7.12 o 
   8   4   0      217.40      194.90     10.21 o 
   9   4   0      609.38      611.61     16.68 o 
  10   4   0       82.81       79.72      6.24 o 
  11   4   0      159.96      152.69     12.15 o 
  12   4   0       21.99       17.78      5.58 o 
   1   5   0      485.95      484.46      5.51 o 
   2   5   0       12.79        8.46      0.95 o 
   3   5   0      247.88      264.92      3.25 o 
   4   5   0        0.22        1.55      0.93 o 
   5   5   0      285.34      296.89      4.55 o 
   6   5   0       25.31       26.99      2.63 o 
   7   5   0      889.18      914.06     14.20 o 
   8   5   0      331.60      348.86      9.09 o 
   9   5   0        7.92        7.16      3.90 o 
  10   5   0       26.57       28.47      6.96 o 
  11   5   0       86.57       81.76     10.03 o 
  12   5   0        0.08        3.11      3.21 o 
   0   6   0     1402.44     1490.87     25.77 o 
   1   6   0     1390.86     1442.52     19.85 o 
   2   6   0      379.50      382.18      4.10 o 
   3   6   0      253.06      227.69      4.63 o 
   4   6   0      163.78      174.70      7.89 o 
   5   6   0      284.75      290.94      8.32 o 
   6   6   0       23.45       24.14      4.34 o 
   7   6   0      119.90      115.97      7.18 o 
   8   6   0       51.84       51.29      5.86 o 
   9   6   0       23.19       24.80      4.91 o 
  10   6   0       26.58       29.55      7.71 o 
  11   6   0       83.88       82.77      6.72 o 
   1   7   0       39.65       40.49      2.60 o 
   2   7   0        3.07        2.77      1.12 o 
   3   7   0      382.61      383.82     19.59 o 
   4   7   0      135.49      127.88      6.76 o 
   5   7   0      170.06      174.18      7.13 o 
   6   7   0       19.69       21.39      4.43 o 
   7   7   0      371.40      395.91     11.25 o 
   8   7   0       61.52       53.40      9.65 o 
   9   7   0        0.91        5.83      3.74 o 
  10   7   0       12.58       14.89      5.12 o 
   0   8   0       18.91       16.85      3.84 o 
   1   8   0        2.52        2.94      2.58 o 
   2   8   0       10.10       14.37      3.38 o 
   3   8   0       19.17       13.86      3.34 o 
   4   8   0        0.12        1.99      1.65 o 
   5   8   0       21.42       10.23      2.88 o 
   6   8   0       12.95        7.59      4.27 o 
   7   8   0      223.04      231.31      7.77 o 
   8   8   0       85.06       64.43     14.73 o 
   1   9   0        7.69        6.99      5.32 o 
   2   9   0      168.70      173.35      7.44 o 
   3   9   0       13.05       10.00      4.27 o 
   4   9   0      186.90      203.34     11.77 o 
   5   9   0        0.26        0.69      1.32 o 
   6   9   0        5.70        1.58      3.05 o 
 -13   0   1       16.50       15.61      5.60 o 
 -11   0   1       44.25       37.85      6.24 o 
  -9   0   1       35.76       42.26      7.62 o 
  -7   0   1      460.67      460.62      9.03 o 
  -5   0   1     1604.65     1734.24     22.75 o 
  -3   0   1    14622.68    15264.51     33.32 o 
   3   0   1      255.96      278.08      4.80 o 
   5   0   1      448.64      474.74      4.95 o 
   7   0   1       62.34       53.30      4.95 o 
   9   0   1       71.94       73.38      5.56 o 
  11   0   1      287.59      233.88      8.83 o 
  13   0   1       48.03       49.03      8.21 o 
 -14   1   1       29.63       33.16      5.12 o 
 -13   1   1       17.81       14.73      3.35 o 
 -12   1   1       10.79        9.40      2.69 o 
 -11   1   1      240.15      220.70      6.32 o 
 -10   1   1        7.19        8.60      2.76 o 
  -9   1   1       42.08       44.63      4.59 o 
  -8   1   1        8.07        8.42      2.43 o 
  -7   1   1      184.74      167.10      3.99 o 
  -6   1   1     1940.32     2197.04     26.14 o 
  -5   1   1     1925.15     2065.22     30.75 o 
  -4   1   1       15.40       16.04      1.03 o 
  -3   1   1      640.74      669.36      4.05 o 
  -2   1   1     3335.18     3225.11     11.47 o 
  -1   1   1     1308.29     1302.41      6.51 o 
   1   1   1     6473.93     6717.84     16.86 o 
   2   1   1       18.50       23.15      1.10 o 
   3   1   1     5232.53     5340.04     10.13 o 
   4   1   1      309.98      254.04      2.37 o 
   5   1   1      676.39      728.22      7.23 o 
   6   1   1      148.28      123.80      2.86 o 
   7   1   1       16.85       19.66      2.49 o 
   8   1   1       76.66       68.06      3.86 o 
   9   1   1      136.48      127.15      5.40 o 
  10   1   1       91.88       97.70      5.14 o 
  11   1   1       10.43        6.96      2.33 o 
  12   1   1       10.28       10.83      3.13 o 
  13   1   1       62.69       68.21      7.33 o 
 -13   2   1       49.14       50.88      5.35 o 
 -12   2   1        6.60        5.65      2.48 o 
 -11   2   1        0.03        2.99      1.94 o 
 -10   2   1      328.25      324.58      8.30 o 
  -9   2   1      964.85     1007.98      9.67 o 
  -8   2   1      864.66      876.36     10.17 o 
  -7   2   1      661.82      703.58      8.07 o 
  -6   2   1      356.00      310.83      4.54 o 
  -5   2   1      594.63      636.30     10.33 o 
  -4   2   1      899.57      853.81      4.75 o 
  -3   2   1      176.87      182.67      1.92 o 
  -2   2   1     1108.36     1105.02      8.44 o 
  -1   2   1    11041.74    11345.85     41.30 o 
   0   2   1    12209.74    12872.24     23.59 o 
   1   2   1     7408.10     7511.23     12.92 o 
   2   2   1      463.32      461.44      3.40 o 
   3   2   1      744.42      710.06      6.06 o 
   4   2   1       42.61       47.99      1.69 o 
   5   2   1      101.65       80.59      1.98 o 
   6   2   1      387.90      420.52      7.13 o 
   7   2   1      380.72      371.64      6.38 o 
   8   2   1      144.44      142.69      4.70 o 
   9   2   1      119.73      117.23      4.35 o 
  10   2   1      415.88      360.92      6.64 o 
  11   2   1       81.67       96.45      4.97 o 
  12   2   1        1.20        0.46      1.68 o 
  13   2   1       15.83       14.11      6.44 o 
 -13   3   1       96.34      103.81      6.99 o 
 -12   3   1       11.57       12.51      5.27 o 
 -11   3   1      133.34      140.96      7.71 o 
 -10   3   1      354.69      338.69      6.37 o 
  -9   3   1      209.76      191.57      5.28 o 
  -8   3   1      953.29      983.60     11.55 o 
  -7   3   1      164.53      154.66      4.55 o 
  -6   3   1        0.23        1.47      0.69 o 
  -5   3   1      127.54      116.96      2.10 o 
  -4   3   1      281.33      295.33      4.44 o 
  -3   3   1      198.79      200.74      4.30 o 
  -2   3   1      372.66      376.97      3.82 o 
  -1   3   1      192.13      202.95      2.30 o 
   0   3   1     3550.90     3673.07      8.55 o 
   1   3   1        0.25        0.59      0.54 o 
   2   3   1       82.54       82.30      1.52 o 
   3   3   1      207.23      206.04      3.54 o 
   4   3   1        8.85        4.67      0.83 o 
   5   3   1      266.73      287.43      6.16 o 
   6   3   1      172.25      171.19      5.25 o 
   7   3   1       20.46       15.79      1.73 o 
   8   3   1        3.98        2.71      1.57 o 
   9   3   1       93.73       89.71      3.69 o 
  10   3   1      576.09      540.75      7.18 o 
  11   3   1      176.61      176.93     10.47 o 
  12   3   1       44.66       34.38      3.89 o 
  13   3   1      101.30       98.57      9.80 o 
 -12   4   1        4.88        9.02      5.17 o 
 -11   4   1       45.49       41.25      4.44 o 
 -10   4   1       35.47       42.58      9.59 o 
  -9   4   1      334.26      362.49      8.51 o 
  -8   4   1       11.65       11.92      2.40 o 
  -7   4   1      200.81      182.58      5.40 o 
  -6   4   1        3.93        3.91      1.42 o 
  -5   4   1      480.24      505.57      6.53 o 
  -4   4   1       33.66       33.59      2.32 o 
  -3   4   1     1480.19     1591.98     23.57 o 
  -2   4   1       10.21       11.27      1.40 o 
  -1   4   1      585.13      636.22      5.85 o 
   0   4   1     2760.49     2748.20     16.43 o 
   1   4   1     1321.78     1347.23      7.17 o 
   2   4   1      668.16      682.54      5.21 o 
   3   4   1     1553.69     1640.80     16.62 o 
   4   4   1      863.63      878.40      6.02 o 
   5   4   1       82.15       78.90      1.70 o 
   6   4   1      856.04      843.87      6.10 o 
   7   4   1        7.42        6.06      1.73 o 
   8   4   1      185.93      175.89      4.17 o 
   9   4   1      147.06      126.01     10.05 o 
  10   4   1       10.77       16.73      3.26 o 
  11   4   1        0.06        1.99      4.26 o 
  12   4   1       17.04       24.54      6.89 o 
 -12   5   1        5.48        5.59      4.76 o 
 -11   5   1       13.89       12.17      8.13 o 
 -10   5   1        0.89        3.63      3.54 o 
  -9   5   1       61.51       71.54      5.01 o 
  -8   5   1        1.32        2.51      2.28 o 
  -7   5   1       48.36       28.17      6.10 o 
  -6   5   1       15.54       10.76      1.64 o 
  -5   5   1      263.90      253.63      4.49 o 
  -4   5   1       14.20       13.38      1.70 o 
  -3   5   1     1874.90     1987.31     24.55 o 
  -2   5   1      201.41      226.95      3.13 o 
  -1   5   1     1082.79     1122.67      9.27 o 
   0   5   1       40.25       39.32      1.54 o 
   1   5   1     1031.40     1026.92     14.72 o 
   2   5   1      266.59      264.17      3.66 o 
   3   5   1      465.50      463.43      7.78 o 
   4   5   1       75.52       67.79      2.57 o 
   5   5   1       61.89       60.44      3.66 o 
   6   5   1       81.97       82.58      2.89 o 
   7   5   1      119.14      116.43      5.69 o 
   8   5   1      249.95      242.36      7.79 o 
   9   5   1        0.43        2.43      3.74 o 
  10   5   1        0.07        4.84      3.93 o 
  11   5   1      113.64      127.76     13.24 o 
  12   5   1       22.29       21.88      6.53 o 
 -11   6   1      129.41      134.72     17.95 o 
 -10   6   1       42.81       37.77      5.32 o 
  -9   6   1        0.03        3.09      2.84 o 
  -8   6   1      154.68      146.65      7.05 o 
  -7   6   1        0.03        0.52      2.46 o 
  -6   6   1       78.57       78.04      5.85 o 
  -5   6   1        0.70        2.42      1.59 o 
  -4   6   1        0.00        0.39      1.56 o 
  -3   6   1       50.31       46.81      2.96 o 
  -2   6   1       47.11       39.45      1.60 o 
  -1   6   1      192.68      212.70      3.77 o 
   0   6   1        6.84        6.22      1.38 o 
   1   6   1      193.27      195.53      3.07 o 
   2   6   1        0.12        2.04      0.83 o 
   3   6   1      192.23      184.35      2.78 o 
   4   6   1      490.89      503.28      9.12 o 
   5   6   1      194.71      194.79      8.03 o 
   6   6   1      157.63      147.47      6.51 o 
   7   6   1     1236.51     1250.51     35.80 o 
   8   6   1       91.24       74.78      5.72 o 
   9   6   1       23.37       27.70      6.32 o 
  10   6   1       31.70       35.85      4.56 o 
  11   6   1        0.07        2.67      3.65 o 
 -10   7   1       13.28       10.78      3.34 o 
  -9   7   1       59.25       56.56      9.29 o 
  -8   7   1       22.28       17.48      4.03 o 
  -7   7   1       76.94       71.60      5.69 o 
  -6   7   1        5.26        8.22      3.96 o 
  -5   7   1        8.53        9.57      3.67 o 
  -4   7   1      303.31      333.64      7.98 o 
  -3   7   1      109.76       96.75      3.73 o 
  -2   7   1        8.14        8.32      1.45 o 
  -1   7   1       59.90       57.12      3.85 o 
   0   7   1       72.60       69.80      3.47 o 
   1   7   1      176.68      163.92      3.75 o 
   2   7   1     2078.54     2162.73     33.30 o 
   3   7   1       48.02       48.86      4.64 o 
   4   7   1      223.72      209.91      7.09 o 
   5   7   1      237.25      259.76      7.34 o 
   6   7   1      381.15      398.80     14.38 o 
   7   7   1      140.53      152.19     10.61 o 
   8   7   1      225.42      230.75      7.89 o 
   9   7   1        1.07        2.60      5.75 o 
  -8   8   1       52.41       69.88      7.59 o 
  -7   8   1       52.18       53.71     10.95 o 
  -6   8   1      184.63      192.54      8.00 o 
  -5   8   1       21.43       22.15      3.93 o 
  -4   8   1       17.28       19.82      4.04 o 
  -3   8   1      413.85      398.85     11.72 o 
  -2   8   1       22.29       21.26      3.91 o 
  -1   8   1       69.72       71.44      5.46 o 
   0   8   1       51.28       55.74      3.08 o 
   1   8   1       37.60       33.81      4.42 o 
   2   8   1      305.67      310.99      8.11 o 
   3   8   1       44.36       37.35      4.95 o 
   4   8   1      171.03      168.15     14.23 o 
   5   8   1       64.25       58.63      4.86 o 
   6   8   1      321.25      334.39      8.82 o 
   7   8   1       39.93       37.39      7.68 o 
   8   8   1       47.05       44.87      8.45 o 
  -6   9   1       29.89       25.01      4.05 o 
  -5   9   1        0.05        1.00      1.81 o 
  -4   9   1      132.52      116.60     10.78 o 
  -3   9   1       11.44       10.00      3.21 o 
  -2   9   1      155.71      185.76     27.40 o 
  -1   9   1      121.59      123.03     25.08 o 
   0   9   1        5.36        3.48      4.39 o 
   1   9   1        9.23       16.98      6.18 o 
   2   9   1       43.98       33.15     14.78 o 
   3   9   1      622.60      623.82     10.83 o 
   4   9   1      170.19      179.06     12.79 o 
   5   9   1      142.98      146.76     10.38 o 
 -14   0   2        6.06        1.47      1.67 o 
 -12   0   2      210.21      179.88     10.60 o 
 -10   0   2       30.16       22.39      6.78 o 
  -8   0   2      122.39      129.20     10.13 o 
  -6   0   2     3296.01     3986.38     43.81 o 
  -4   0   2      361.94      291.93      3.89 o 
  -2   0   2     4931.10     5247.54     32.11 o 
   2   0   2      143.71      147.32      3.35 o 
   4   0   2      162.22      169.80      4.81 o 
   6   0   2     2484.10     2656.15     43.76 o 
   8   0   2       99.74       92.13      6.05 o 
  10   0   2      427.95      397.34     10.84 o 
  12   0   2      134.42      136.04      8.00 o 
 -14   1   2      201.79      200.46      9.26 o 
 -13   1   2       19.95       18.35      3.91 o 
 -12   1   2       36.41       36.07      4.39 o 
 -11   1   2      159.06      138.20      8.49 o 
 -10   1   2       97.40       85.11      5.26 o 
  -9   1   2       33.76       38.61      3.33 o 
  -8   1   2       28.51       30.02      3.35 o 
  -7   1   2       19.04       29.31      2.73 o 
  -6   1   2      431.10      420.96      6.10 o 
  -5   1   2      785.26      765.29     13.30 o 
  -4   1   2       24.35       28.88      1.31 o 
  -3   1   2       36.83       29.77      1.31 o 
  -2   1   2      248.48      203.60      3.15 o 
  -1   1   2     5762.47     5708.13      8.41 o 
   0   1   2      914.78      924.30      3.64 o 
   1   1   2     1036.42     1056.56      4.21 o 
   2   1   2     4657.04     4936.60     12.38 o 
   3   1   2        1.71        0.66      0.81 o 
   4   1   2     1986.39     2118.42      8.92 o 
   5   1   2      706.28      716.38     10.02 o 
   6   1   2      233.29      233.02      4.50 o 
   7   1   2       32.40       40.07      2.94 o 
   8   1   2        2.13        2.05      2.23 o 
   9   1   2       57.24       53.89      4.04 o 
  10   1   2       84.47       84.92      4.85 o 
  11   1   2      151.98      136.73      5.48 o 
  12   1   2        1.42        3.09      1.84 o 
  13   1   2        1.58        3.42      2.33 o 
 -13   2   2        4.37        5.35      2.62 o 
 -12   2   2      228.16      228.76      7.56 o 
 -11   2   2      169.67      138.82      6.11 o 
 -10   2   2      671.08      660.46     10.84 o 
  -9   2   2      175.04      169.88      5.30 o 
  -8   2   2        1.69        0.78      1.62 o 
  -7   2   2      356.60      336.10      6.11 o 
  -6   2   2       55.06       44.87      3.09 o 
  -5   2   2      289.43      301.05      5.02 o 
  -4   2   2      143.19      171.35      1.98 o 
  -3   2   2        0.00        0.56      0.37 o 
  -2   2   2     2933.29     3001.10      8.79 o 
  -1   2   2       35.85       47.16      2.58 o 
   0   2   2      699.51      696.18      4.25 o 
   1   2   2     1511.87     1541.27      8.30 o 
   2   2   2        0.00        0.48      0.50 o 
   3   2   2      854.32      772.35      4.05 o 
   4   2   2     1295.06     1314.09      8.52 o 
   5   2   2      943.58      989.86      9.72 o 
   6   2   2      302.68      286.26      3.90 o 
   7   2   2      456.78      460.70      8.65 o 
   8   2   2      392.47      375.57      6.92 o 
   9   2   2      520.84      477.25      7.00 o 
  10   2   2     1067.64     1034.46     10.06 o 
  11   2   2      141.12      114.41      5.14 o 
  12   2   2       23.00       27.05      3.34 o 
  13   2   2        3.87        1.59      2.31 o 
 -13   3   2       20.13       18.03      3.59 o 
 -12   3   2       19.55       20.42      3.99 o 
 -11   3   2        0.00        2.89      2.42 o 
 -10   3   2        1.24        1.54      1.51 o 
  -9   3   2        0.00        1.20      1.58 o 
  -8   3   2      371.29      383.41     11.02 o 
  -7   3   2      253.87      258.02      5.28 o 
  -6   3   2        5.11        7.37      1.11 o 
  -5   3   2      484.28      518.61      6.59 o 
  -4   3   2      219.48      203.61      3.38 o 
  -3   3   2     4058.37     4390.16     30.88 o 
  -2   3   2     1152.49     1143.57      6.88 o 
  -1   3   2     1966.52     1929.26      9.04 o 
   0   3   2       47.36       43.12      1.25 o 
   1   3   2      543.52      512.50      2.66 o 
   2   3   2      695.82      657.25      5.13 o 
   3   3   2      111.72      104.68      1.55 o 
   4   3   2       86.13      100.46      1.85 o 
   5   3   2        2.22        5.35      1.03 o 
   6   3   2        0.99        2.28      1.20 o 
   7   3   2      177.69      172.16      3.23 o 
   8   3   2      612.73      631.10      9.65 o 
   9   3   2      404.28      399.94      6.90 o 
  10   3   2       10.07       18.39      2.48 o 
  11   3   2       28.43       25.42      3.56 o 
  12   3   2        3.31        5.98      6.24 o 
  13   3   2       10.68       10.54      8.52 o 
 -13   4   2        0.15        1.92      3.33 o 
 -12   4   2       33.77       29.10      3.77 o 
 -11   4   2        1.67        1.26      3.34 o 
 -10   4   2      813.49      824.51     11.86 o 
  -9   4   2      801.81      810.31     10.62 o 
  -8   4   2      200.23      199.20      7.00 o 
  -7   4   2      127.81      127.96      5.72 o 
  -6   4   2      109.42      125.70      5.23 o 
  -5   4   2        9.91        6.96      1.62 o 
  -4   4   2      159.81      157.90      3.08 o 
  -3   4   2      161.17      172.59      3.28 o 
  -2   4   2      304.20      309.10      3.42 o 
  -1   4   2      817.42      815.96      6.22 o 
   0   4   2      613.22      614.09      4.14 o 
   1   4   2      128.62      146.89      3.25 o 
   2   4   2      313.04      293.50      4.22 o 
   3   4   2      149.72      145.03      3.22 o 
   4   4   2      670.90      624.82      5.18 o 
   5   4   2      119.84       93.93      1.64 o 
   6   4   2        1.35        4.76      1.16 o 
   7   4   2      477.30      461.37     11.20 o 
   8   4   2       84.21       70.59      3.15 o 
   9   4   2       66.16       60.04      4.08 o 
  10   4   2      115.27      111.87      7.89 o 
  11   4   2       16.56       24.56      7.24 o 
  12   4   2       80.83       74.65     12.21 o 
 -12   5   2        3.69        9.05      4.68 o 
 -11   5   2        7.97       11.68      4.69 o 
 -10   5   2      166.35      192.87     15.16 o 
  -9   5   2      113.77      115.35      5.04 o 
  -8   5   2      239.77      226.81      8.47 o 
  -7   5   2       64.56       47.33      9.37 o 
  -6   5   2       37.92       30.51      4.37 o 
  -5   5   2        9.58        9.94      1.84 o 
  -4   5   2      170.20      189.40      3.93 o 
  -3   5   2      137.86      125.41      4.16 o 
  -2   5   2       77.02       87.28      2.03 o 
  -1   5   2        5.51        3.63      1.09 o 
   0   5   2      512.91      505.73      5.95 o 
   1   5   2      567.14      592.63      5.37 o 
   2   5   2      200.75      196.47      3.73 o 
   3   5   2       13.50       15.29      1.95 o 
   4   5   2       58.75       60.06      2.89 o 
   5   5   2      203.92      190.11      5.60 o 
   6   5   2        1.17        3.10      1.85 o 
   7   5   2      452.68      485.37      9.78 o 
   8   5   2       14.70       15.54      3.55 o 
   9   5   2      173.29      169.37      9.85 o 
  10   5   2        5.75        8.53      5.68 o 
  11   5   2       68.92       62.15     10.13 o 
 -11   6   2        9.34        9.63      4.56 o 
 -10   6   2        0.02        2.24      2.24 o 
  -9   6   2       16.86       16.60      4.62 o 
  -8   6   2      457.81      490.47     10.25 o 
  -7   6   2       40.26       43.40      3.59 o 
  -6   6   2      121.41      113.74      6.66 o 
  -5   6   2       10.01       14.38      3.58 o 
  -4   6   2      286.43      272.46      6.36 o 
  -3   6   2      198.24      199.07      5.35 o 
  -2   6   2      153.76      143.05      3.06 o 
  -1   6   2       17.38       18.43      1.67 o 
   0   6   2      539.88      525.93      9.08 o 
   1   6   2      222.14      228.42      3.13 o 
   2   6   2      665.42      684.47      6.18 o 
   3   6   2       65.56       65.10      3.34 o 
   4   6   2       86.92       86.14      4.43 o 
   5   6   2       27.19       27.80      3.58 o 
   6   6   2       97.06       97.02      5.46 o 
   7   6   2      535.84      582.72     21.68 o 
   8   6   2        0.09        2.24      2.09 o 
   9   6   2       12.82       10.31      3.04 o 
  10   6   2      171.68      168.11     10.49 o 
 -10   7   2        6.20        4.82      3.51 o 
  -9   7   2       20.61       15.39      5.88 o 
  -8   7   2       39.82       40.56      5.49 o 
  -7   7   2      192.58      188.53      8.19 o 
  -6   7   2       24.38       29.44      5.27 o 
  -5   7   2       78.20       79.32      5.78 o 
  -4   7   2       19.29       17.63      3.90 o 
  -3   7   2        3.02        5.11      2.25 o 
  -2   7   2       76.61       69.90      3.96 o 
  -1   7   2      174.10      156.09      4.53 o 
   0   7   2       52.70       54.82      2.83 o 
   1   7   2      818.17      845.10     15.42 o 
   2   7   2     1900.45     2057.72     24.00 o 
   3   7   2       13.31       14.38      3.67 o 
   4   7   2       62.64       58.63      4.67 o 
   5   7   2       92.68      101.14     10.00 o 
   6   7   2        4.30        5.26      4.36 o 
   7   7   2      638.07      656.88     25.08 o 
   8   7   2       26.50       33.73      8.52 o 
   9   7   2       50.04       43.93      8.52 o 
  -8   8   2        3.63        4.50      4.02 o 
  -7   8   2        8.81        7.05      3.37 o 
  -6   8   2        5.01        4.22      2.58 o 
  -5   8   2        0.29        3.91      3.40 o 
  -4   8   2       15.60        9.25      3.06 o 
  -3   8   2      474.59      495.29     12.70 o 
  -2   8   2       43.00       38.29      3.88 o 
  -1   8   2       10.09       13.52      2.53 o 
   0   8   2        0.01        1.32      1.07 o 
   1   8   2      116.52      112.96      5.47 o 
   2   8   2      243.32      270.94     11.70 o 
   3   8   2      777.37      817.20     19.06 o 
   4   8   2       67.31       71.29      7.06 o 
   5   8   2        1.75        1.69      1.53 o 
   6   8   2      159.77      149.84     10.79 o 
   7   8   2        0.38        1.67      3.15 o 
   8   8   2        1.38        4.99      3.85 o 
  -6   9   2       87.05       82.47      9.61 o 
  -5   9   2      165.83      144.99     27.23 o 
  -4   9   2       21.93       16.70      4.66 o 
  -3   9   2       90.53       91.53     19.22 o 
  -2   9   2      299.96      317.72     11.67 o 
  -1   9   2       59.83       55.45     22.06 o 
   0   9   2        2.64        5.30      5.86 o 
   1   9   2      194.81      198.31     13.17 o 
   2   9   2       34.89       28.36      4.31 o 
   3   9   2       69.65       76.34     13.79 o 
   4   9   2        0.26        3.43      4.87 o 
   5   9   2       64.40       66.42     16.44 o 
 -13   0   3       51.00       55.88      8.10 o 
 -11   0   3      150.87      125.82     10.06 o 
  -9   0   3       94.36       94.52     12.00 o 
  -7   0   3      272.29      367.01     12.77 o 
  -5   0   3        0.81        3.21      1.82 o 
  -3   0   3     3492.68     3379.33     32.11 o 
  -1   0   3     7109.89     7542.51     36.10 o 
   1   0   3     4683.27     4601.38     10.86 o 
   3   0   3     3727.51     3949.81     41.09 o 
   5   0   3      798.77      688.64     15.68 o 
   7   0   3     2220.85     2363.21     20.96 o 
   9   0   3     2252.62     2131.99     22.43 o 
  11   0   3       13.69       12.53      3.82 o 
  13   0   3        7.54        2.72      2.38 o 
 -14   1   3       11.38        8.43      3.59 o 
 -13   1   3       13.36       11.42      3.30 o 
 -12   1   3      156.01      119.46      6.96 o 
 -11   1   3      109.65       95.00      5.23 o 
 -10   1   3        1.60        0.75      1.40 o 
  -9   1   3      199.67      211.95      8.11 o 
  -8   1   3      141.29      131.07      5.38 o 
  -7   1   3      118.46      141.93      5.40 o 
  -6   1   3       62.30       61.87      2.55 o 
  -5   1   3      223.11      228.06      3.25 o 
  -4   1   3       16.53       16.52      1.20 o 
  -3   1   3     1252.33     1367.36      7.60 o 
  -2   1   3      445.57      460.17      3.05 o 
  -1   1   3     6903.32     7098.56     32.86 o 
   0   1   3     7013.22     6769.57     22.41 o 
   1   1   3     1660.15     1621.11     10.16 o 
   2   1   3       12.57       18.02      1.16 o 
   3   1   3     2909.30     3121.69     10.53 o 
   4   1   3       98.93      103.21      2.19 o 
   5   1   3       26.57       35.36      1.79 o 
   6   1   3      336.85      394.71      7.03 o 
   7   1   3      233.41      235.13      5.89 o 
   8   1   3      795.21      825.30     12.00 o 
   9   1   3     1435.88     1458.18     11.75 o 
  10   1   3        2.72        5.63      3.04 o 
  11   1   3       71.97       67.69      4.59 o 
  12   1   3       50.02       52.29      4.23 o 
  13   1   3        6.34        7.89      2.56 o 
 -13   2   3      106.59      106.25      7.03 o 
 -12   2   3       13.70       13.28      3.43 o 
 -11   2   3      238.98      216.32      7.16 o 
 -10   2   3      146.90      135.79      5.75 o 
  -9   2   3        0.72        1.37      1.37 o 
  -8   2   3       13.52       14.95      2.21 o 
  -7   2   3      568.74      564.30      8.70 o 
  -6   2   3        8.97       14.41      3.00 o 
  -5   2   3      128.74      162.00      2.85 o 
  -4   2   3       13.68        9.73      0.88 o 
  -3   2   3      212.10      196.53      2.42 o 
  -2   2   3      135.62      133.66      1.72 o 
  -1   2   3     1201.43     1163.83      8.77 o 
   0   2   3     2812.58     2844.54     21.66 o 
   1   2   3       23.63       16.57      0.67 o 
   2   2   3      145.72      137.00      1.68 o 
   3   2   3      468.30      455.43      3.55 o 
   4   2   3        2.54        4.33      1.33 o 
   5   2   3      187.81      210.03      2.86 o 
   6   2   3      619.94      655.46      6.93 o 
   7   2   3      774.57      784.43      9.06 o 
   8   2   3      140.47      136.27      4.95 o 
   9   2   3      276.75      268.49      6.11 o 
  10   2   3       50.80       46.94      4.20 o 
  11   2   3      190.50      199.57      6.23 o 
  12   2   3      196.54      189.04      7.12 o 
  13   2   3       50.95       62.53      5.28 o 
 -13   3   3        8.84        6.64      4.73 o 
 -12   3   3       15.66       16.98      4.38 o 
 -11   3   3       26.82       24.02      4.31 o 
 -10   3   3      104.35       95.63      5.41 o 
  -9   3   3        9.60        8.56      2.62 o 
  -8   3   3      225.44      217.26      5.91 o 
  -7   3   3       30.33       30.41      2.21 o 
  -6   3   3      422.37      457.99      6.21 o 
  -5   3   3      200.58      214.91      2.87 o 
  -4   3   3      951.66      956.15      9.41 o 
  -3   3   3        8.80       10.58      1.25 o 
  -2   3   3        1.08        2.79      0.71 o 
  -1   3   3      314.27      289.67      2.18 o 
   0   3   3      124.71      106.64      1.51 o 
   1   3   3       62.07       45.57      1.41 o 
   2   3   3     1700.09     1683.76     14.96 o 
   3   3   3      999.58     1082.10      8.81 o 
   4   3   3        6.34        5.52      1.08 o 
   5   3   3       35.53       48.68      1.69 o 
   6   3   3      594.11      577.26     10.23 o 
   7   3   3       19.63       19.58      1.88 o 
   8   3   3      361.54      357.38      6.04 o 
   9   3   3      132.96      126.74      4.22 o 
  10   3   3      465.63      444.49     11.91 o 
  11   3   3       84.64       90.24      5.20 o 
  12   3   3       10.40        9.59      6.48 o 
 -13   4   3      103.08      104.01     10.66 o 
 -12   4   3      125.82      113.23      6.24 o 
 -11   4   3       30.01       27.06      7.13 o 
 -10   4   3      103.10      101.95      6.07 o 
  -9   4   3        1.93        2.16      2.55 o 
  -8   4   3      237.01      231.34      7.67 o 
  -7   4   3      756.73      758.87     18.07 o 
  -6   4   3      311.81      314.69      6.64 o 
  -5   4   3       27.07       21.20      3.00 o 
  -4   4   3      391.88      387.16      5.57 o 
  -3   4   3       53.85       48.94      2.11 o 
  -2   4   3     1037.23     1113.37      7.94 o 
  -1   4   3       13.10        9.21      0.84 o 
   0   4   3       41.81       35.46      1.21 o 
   1   4   3       21.70       13.24      0.92 o 
   2   4   3      550.71      587.48      5.67 o 
   3   4   3       47.93       49.47      2.62 o 
   4   4   3      722.16      782.52      8.72 o 
   5   4   3       12.94       12.11      1.07 o 
   6   4   3       91.41       82.08      2.89 o 
   7   4   3      123.97      115.69      3.22 o 
   8   4   3       65.29       60.20      2.90 o 
   9   4   3      177.20      185.54      6.14 o 
  10   4   3       24.14       23.40      5.46 o 
  11   4   3      113.94      121.93      8.70 o 
  12   4   3       34.44       28.12      6.23 o 
 -12   5   3       28.00       37.88      8.57 o 
 -11   5   3        4.72        2.61      3.07 o 
 -10   5   3        9.88        5.21      2.91 o 
  -9   5   3        0.22        1.88      2.97 o 
  -8   5   3      559.95      557.99     11.16 o 
  -7   5   3     1569.99     1640.86     17.19 o 
  -6   5   3      296.66      325.19      6.73 o 
  -5   5   3      180.05      202.24      5.34 o 
  -4   5   3       57.93       59.36      4.58 o 
  -3   5   3       57.10       57.17      4.74 o 
  -2   5   3      364.44      363.55      4.40 o 
  -1   5   3       78.11       75.52      2.37 o 
   0   5   3        0.04        1.88      0.66 o 
   1   5   3        1.72        1.27      0.60 o 
   2   5   3     1713.37     1773.32     18.29 o 
   3   5   3       16.80       15.93      1.91 o 
   4   5   3      313.83      322.53      6.39 o 
   5   5   3       82.50       74.60      2.49 o 
   6   5   3       60.23       55.09      2.69 o 
   7   5   3       43.51       39.77      3.79 o 
   8   5   3      371.56      380.96     11.69 o 
   9   5   3       67.83       63.62      4.99 o 
  10   5   3        2.10        4.86      4.50 o 
  11   5   3       33.41       25.44     11.23 o 
 -11   6   3       35.04       40.40      5.53 o 
 -10   6   3       79.16       77.72      7.41 o 
  -9   6   3        0.32        2.03      2.77 o 
  -8   6   3        0.00        3.53      2.30 o 
  -7   6   3       90.88       80.89      4.39 o 
  -6   6   3       50.41       40.31      4.76 o 
  -5   6   3      106.48      118.67      5.79 o 
  -4   6   3      182.13      174.07      5.00 o 
  -3   6   3       65.64       57.37      5.02 o 
  -2   6   3      169.88      169.90      4.15 o 
  -1   6   3       41.87       30.61      2.14 o 
   0   6   3        2.17        3.13      1.10 o 
   1   6   3      190.76      187.37      3.95 o 
   2   6   3      234.02      225.54      3.80 o 
   3   6   3        4.79        5.44      1.90 o 
   4   6   3      457.40      476.04      6.00 o 
   5   6   3      589.69      605.97     10.49 o 
   6   6   3        0.18        5.73      3.75 o 
   7   6   3      175.03      181.96      7.48 o 
   8   6   3       13.15       15.46      4.26 o 
   9   6   3        3.34        3.20      2.76 o 
  10   6   3       16.77       14.77      7.01 o 
 -10   7   3        1.23        2.80      2.80 o 
  -9   7   3       15.31       12.66      6.76 o 
  -8   7   3       25.32       18.43      4.59 o 
  -7   7   3       19.75       12.52      3.56 o 
  -6   7   3       47.64       52.70      5.67 o 
  -5   7   3       87.60       85.54      5.73 o 
  -4   7   3      355.19      330.88      9.44 o 
  -3   7   3       83.38       76.52      5.39 o 
  -2   7   3      227.03      217.84      5.17 o 
  -1   7   3      220.72      218.86      5.87 o 
   0   7   3      641.91      659.76     11.99 o 
   1   7   3       26.03       24.81      2.33 o 
   2   7   3      105.33      119.21      5.82 o 
   3   7   3       15.79       15.64      3.50 o 
   4   7   3       66.97       62.63      8.34 o 
   5   7   3       79.15       75.99      5.20 o 
   6   7   3        1.35        1.80      2.25 o 
   7   7   3      176.83      174.63     11.42 o 
   8   7   3       27.84       22.03      6.86 o 
   9   7   3        1.95        2.39      1.96 o 
  -8   8   3       31.85       18.60      4.44 o 
  -7   8   3       49.51       41.70      4.98 o 
  -6   8   3        0.51        4.19      2.75 o 
  -5   8   3      139.00      129.01      6.79 o 
  -4   8   3      109.89       96.50      5.86 o 
  -3   8   3       20.19       26.32      3.64 o 
  -2   8   3        0.39        1.05      1.32 o 
  -1   8   3        0.61        4.29      2.21 o 
   0   8   3       41.08       41.96      4.03 o 
   1   8   3       34.92       30.69      4.72 o 
   2   8   3        0.93        2.06      3.11 o 
   3   8   3      211.88      198.96      9.81 o 
   4   8   3       37.16       34.98      7.06 o 
   5   8   3       32.04       33.77      6.72 o 
   6   8   3        0.82        1.47      2.97 o 
   7   8   3       21.44       13.16      5.40 o 
  -6   9   3       63.31       72.82      9.02 o 
  -5   9   3       36.90       39.56      5.43 o 
  -4   9   3        1.28        4.09      3.25 o 
  -3   9   3      435.40      417.70     12.66 o 
  -2   9   3       31.39       27.80      5.36 o 
  -1   9   3       93.83       61.68     26.02 o 
   0   9   3       46.86       58.96      9.63 o 
   1   9   3        0.38        2.99      3.33 o 
   2   9   3        0.11        0.00      3.43 o 
   3   9   3      205.95      230.47     23.83 o 
   4   9   3        0.40        0.22      3.39 o 
   5   9   3        1.05        2.01      2.67 o 
 -14   0   4       80.39       75.63      9.49 o 
 -12   0   4      122.21      150.20      9.14 o 
 -10   0   4     1743.39     1766.09     23.97 o 
  -8   0   4      420.18      408.50     10.97 o 
  -6   0   4      739.72      772.59     18.42 o 
  -4   0   4     2167.34     2378.10     27.77 o 
  -2   0   4      822.63      779.37     14.45 o 
   0   0   4     6607.33     6533.18     34.18 o 
   2   0   4     1694.43     1661.18     13.49 o 
   4   0   4     5285.17     5767.04     24.28 o 
   6   0   4       55.72       60.83      5.25 o 
   8   0   4      358.58      345.92     10.27 o 
  10   0   4        4.00        5.91      3.04 o 
  12   0   4       27.61       25.20      4.62 o 
 -14   1   4       78.90       83.84      6.08 o 
 -13   1   4      174.10      167.13      8.35 o 
 -12   1   4      116.02      119.07      6.34 o 
 -11   1   4       17.92       12.17      3.41 o 
 -10   1   4       27.48       27.95      3.97 o 
  -9   1   4       72.67       71.29      5.19 o 
  -8   1   4       59.70       50.71      4.69 o 
  -7   1   4     1422.77     1587.55     27.25 o 
  -6   1   4      563.57      570.02     13.16 o 
  -5   1   4      404.21      398.22      5.72 o 
  -4   1   4      183.21      205.46      2.59 o 
  -3   1   4     2935.86     2973.62     14.83 o 
  -2   1   4     3304.03     3329.58      8.44 o 
  -1   1   4     8759.66     8775.50     27.59 o 
   0   1   4      182.89      172.59      3.63 o 
   1   1   4     1020.04      956.14      5.57 o 
   2   1   4     3539.82     3730.40     18.21 o 
   3   1   4     3214.36     3280.10     12.76 o 
   4   1   4        6.61        4.15      0.95 o 
   5   1   4      317.06      306.31      5.84 o 
   6   1   4      249.96      231.02      5.01 o 
   7   1   4      301.79      275.47      6.49 o 
   8   1   4      124.47      117.65      4.83 o 
   9   1   4      485.61      469.78      7.78 o 
  10   1   4        0.06        2.23      2.48 o 
  11   1   4      120.07      128.21      5.41 o 
  12   1   4       54.67       52.36      4.04 o 
  13   1   4       40.31       41.80      4.79 o 
 -13   2   4       49.43       45.88      5.56 o 
 -12   2   4        3.99        6.77      3.92 o 
 -11   2   4       36.67       37.14      4.50 o 
 -10   2   4        3.36        3.44      2.42 o 
  -9   2   4       46.31       37.33      4.74 o 
  -8   2   4      249.33      210.60      6.56 o 
  -7   2   4       10.29        9.80      1.60 o 
  -6   2   4      188.31      222.51      6.54 o 
  -5   2   4     1018.80     1132.98     12.46 o 
  -4   2   4      414.77      416.70      7.31 o 
  -3   2   4     1265.94     1217.66      6.92 o 
  -2   2   4     1090.57     1049.84      7.27 o 
  -1   2   4    10109.91    10583.83     50.34 o 
   0   2   4     2445.64     2543.19     12.65 o 
   1   2   4     2369.55     2446.55     11.41 o 
   2   2   4     1738.46     1788.18     11.68 o 
   3   2   4       27.68       33.16      1.68 o 
   4   2   4     1185.40     1265.19     11.44 o 
   5   2   4      644.21      683.45     14.05 o 
   6   2   4      108.96      106.17      3.10 o 
   7   2   4        8.32        4.65      2.53 o 
   8   2   4     1009.04     1044.48      9.55 o 
   9   2   4       62.34       57.40      3.94 o 
  10   2   4       54.64       56.22      3.99 o 
  11   2   4        0.02        2.82      2.04 o 
  12   2   4       24.71       15.98      2.84 o 
  13   2   4        4.96        6.68      4.06 o 
 -13   3   4       56.14       63.33      5.67 o 
 -12   3   4        0.64        3.27      3.37 o 
 -11   3   4       58.22       59.81      5.46 o 
 -10   3   4      358.15      332.58     10.86 o 
  -9   3   4       20.77       21.90      3.74 o 
  -8   3   4     1394.83     1469.69      9.86 o 
  -7   3   4      835.58      819.72     14.82 o 
  -6   3   4        0.33        2.18      0.98 o 
  -5   3   4        1.77        0.65      0.71 o 
  -4   3   4       77.58       87.77      2.04 o 
  -3   3   4       47.64       50.23      1.30 o 
  -2   3   4      513.40      520.14      5.89 o 
  -1   3   4     2307.29     2460.98      8.90 o 
   0   3   4      461.49      443.04      4.73 o 
   1   3   4       97.04       94.44      2.02 o 
   2   3   4      211.39      222.76      3.01 o 
   3   3   4        0.15        2.15      1.09 o 
   4   3   4      293.65      311.09      3.94 o 
   5   3   4      373.15      361.74      4.21 o 
   6   3   4      281.78      276.82      9.31 o 
   7   3   4        1.86        3.02      1.28 o 
   8   3   4       17.46       17.00      2.37 o 
   9   3   4      466.21      428.45     16.26 o 
  10   3   4      163.49      154.39      4.67 o 
  11   3   4        0.28        3.10      3.68 o 
  12   3   4       11.86       12.96      5.04 o 
 -13   4   4       31.39       25.36      6.29 o 
 -12   4   4        0.67        2.77      3.10 o 
 -11   4   4       39.16       39.98      4.82 o 
 -10   4   4      131.93      129.91      9.93 o 
  -9   4   4        5.80        4.88      2.43 o 
  -8   4   4      337.96      346.76      8.19 o 
  -7   4   4      261.76      246.31      7.49 o 
  -6   4   4        7.21        7.64      2.82 o 
  -5   4   4       75.88       93.75      4.23 o 
  -4   4   4     1133.82     1132.73     16.90 o 
  -3   4   4        2.46        2.94      0.99 o 
  -2   4   4      512.84      483.89      5.35 o 
  -1   4   4      243.34      243.68      3.06 o 
   0   4   4        3.59        4.03      0.89 o 
   1   4   4       62.07       63.65      1.68 o 
   2   4   4       16.69       16.12      1.67 o 
   3   4   4       14.17       13.45      1.53 o 
   4   4   4      327.38      306.24      4.62 o 
   5   4   4       81.71       87.29      2.83 o 
   6   4   4      253.04      246.61      5.03 o 
   7   4   4      110.17      100.28      3.25 o 
   8   4   4        4.66        5.30      2.50 o 
   9   4   4       17.12       22.16      5.46 o 
  10   4   4       59.72       69.96      7.74 o 
  11   4   4       19.67       19.95      5.77 o 
  12   4   4       79.09       86.80      7.92 o 
 -12   5   4      155.27      170.07     12.76 o 
 -11   5   4       48.98       40.84      4.55 o 
 -10   5   4      437.12      447.86     18.04 o 
  -9   5   4       46.95       51.42      5.82 o 
  -8   5   4        3.03        2.66      1.85 o 
  -7   5   4      116.58      110.80      5.10 o 
  -6   5   4        0.38       -0.09      1.85 o 
  -5   5   4       40.92       35.70      3.53 o 
  -4   5   4       79.32       78.20      5.09 o 
  -3   5   4      329.93      301.72      4.00 o 
  -2   5   4      241.77      248.65      5.47 o 
  -1   5   4      107.33       89.16      3.56 o 
   0   5   4       23.09       17.24      1.33 o 
   1   5   4      585.56      620.02      6.39 o 
   2   5   4       74.15       80.94      3.09 o 
   3   5   4      412.67      402.85      6.97 o 
   4   5   4       11.81        5.42      1.23 o 
   5   5   4       10.29       12.12      2.31 o 
   6   5   4      112.39      102.57      3.76 o 
   7   5   4       79.39       57.48      3.67 o 
   8   5   4        6.32        5.61      2.38 o 
   9   5   4       78.72       88.20      8.13 o 
  10   5   4        4.02        1.11      3.22 o 
  11   5   4        0.19        3.05      3.83 o 
 -11   6   4      184.91      192.03      9.66 o 
 -10   6   4        0.39        3.35      2.73 o 
  -9   6   4        5.67        6.96      3.63 o 
  -8   6   4        0.11        0.96      1.60 o 
  -7   6   4       65.75       58.96      6.11 o 
  -6   6   4      215.02      236.78      6.17 o 
  -5   6   4      462.93      449.68     10.43 o 
  -4   6   4       28.18       24.71      4.47 o 
  -3   6   4        0.82        3.36      2.08 o 
  -2   6   4       43.39       41.29      2.73 o 
  -1   6   4       14.48        8.78      1.38 o 
   0   6   4        0.05        1.73      0.82 o 
   1   6   4      347.89      361.60      4.23 o 
   2   6   4      163.21      152.84      4.25 o 
   3   6   4      375.18      375.31      5.44 o 
   4   6   4      601.33      604.40     14.66 o 
   5   6   4      253.77      248.88     10.66 o 
   6   6   4      921.70      953.16     11.08 o 
   7   6   4       45.58       57.89      7.32 o 
   8   6   4       99.60      120.57     13.11 o 
   9   6   4        5.77        7.36      4.21 o 
  10   6   4       81.51       93.24      9.01 o 
 -10   7   4       89.45       87.11      7.35 o 
  -9   7   4       51.26       42.91      6.17 o 
  -8   7   4        3.78        3.54      3.17 o 
  -7   7   4        1.87        3.19      3.08 o 
  -6   7   4        5.09        4.32      2.51 o 
  -5   7   4       19.72       14.94      3.64 o 
  -4   7   4       60.61       52.19      4.57 o 
  -3   7   4      103.39      119.03      4.33 o 
  -2   7   4       86.61       85.07      3.73 o 
  -1   7   4       11.05       10.82      1.80 o 
   0   7   4        9.08        9.06      2.31 o 
   1   7   4       58.24       55.76      4.56 o 
   2   7   4       30.71       32.94      3.57 o 
   3   7   4        0.00        0.03      1.55 o 
   4   7   4      278.27      290.91      8.93 o 
   5   7   4       11.28       10.36      4.46 o 
   6   7   4      136.70      157.12     11.33 o 
   7   7   4       21.25       16.38      7.69 o 
   8   7   4      125.75      118.21     20.34 o 
   9   7   4        7.28       13.02      5.77 o 
  -8   8   4       73.85       77.47      8.69 o 
  -7   8   4       29.56       27.45      4.64 o 
  -6   8   4        0.04        2.86      2.55 o 
  -5   8   4        1.39        1.92      2.48 o 
  -4   8   4       22.96       26.72      3.69 o 
  -3   8   4       84.37       79.51      4.86 o 
  -2   8   4        7.27        9.13      3.08 o 
  -1   8   4        1.93        4.66      2.40 o 
   0   8   4       13.50        9.66      2.40 o 
   1   8   4        9.06        9.42      2.39 o 
   2   8   4       12.84       11.96      2.20 o 
   3   8   4        1.88        3.21      2.81 o 
   4   8   4        8.72       11.49      3.97 o 
   5   8   4      181.22      188.48     16.87 o 
   6   8   4       14.07       14.32      5.02 o 
   7   8   4       34.00       37.24      8.14 o 
  -5   9   4        0.97        8.56      5.61 o 
  -4   9   4        4.61        7.74      3.90 o 
  -3   9   4       11.07       10.00      5.97 o 
  -2   9   4       24.62       28.90      5.89 o 
  -1   9   4       15.19       12.51      6.05 o 
   0   9   4      200.95      195.82     44.62 o 
   1   9   4        2.17        5.11      4.21 o 
   2   9   4       27.47       23.87      6.94 o 
   3   9   4        7.26        5.13      2.72 o 
   4   9   4        7.00        6.80      3.92 o 
 -13   0   5      266.01      245.58     20.12 o 
 -11   0   5      321.60      267.15     27.66 o 
  -9   0   5       84.95       97.59      8.06 o 
  -7   0   5      918.33      985.59     14.95 o 
  -5   0   5      247.30      286.85      5.17 o 
  -3   0   5      250.86      197.09      3.65 o 
  -1   0   5     2841.91     2749.34     21.48 o 
   1   0   5     5263.68     5400.80     16.44 o 
   3   0   5       72.74       86.97      2.56 o 
   5   0   5     1514.59     1599.08     20.68 o 
   7   0   5       15.38       18.76      3.75 o 
   9   0   5      497.27      476.34     17.52 o 
  11   0   5        8.69       13.67      3.98 o 
  13   0   5      242.20      268.42     12.34 o 
 -14   1   5       23.87       33.73      5.40 o 
 -13   1   5        2.14        0.37      2.12 o 
 -12   1   5       62.74       64.94      4.18 o 
 -11   1   5      274.79      289.96      8.05 o 
 -10   1   5       10.15        7.43      2.07 o 
  -9   1   5      297.35      295.94      6.90 o 
  -8   1   5       18.36       21.61      3.61 o 
  -7   1   5      974.42     1093.45     19.64 o 
  -6   1   5     2127.06     2324.16     28.20 o 
  -5   1   5      804.63      958.56      9.44 o 
  -4   1   5      142.21      135.72      2.74 o 
  -3   1   5     2574.69     2749.77     25.33 o 
  -2   1   5       63.45       55.91      1.56 o 
  -1   1   5       41.77       31.00      1.37 o 
   0   1   5     2106.19     2030.29      9.39 o 
   1   1   5      159.46      177.24      2.10 o 
   2   1   5     1274.17     1271.87      5.16 o 
   3   1   5      367.63      387.06      3.75 o 
   4   1   5       28.50       38.78      2.27 o 
   5   1   5      906.43      927.91      8.62 o 
   6   1   5       30.24       32.40      3.33 o 
   7   1   5      279.71      273.96      6.11 o 
   8   1   5       33.74       32.33      3.55 o 
   9   1   5      211.40      193.37      6.03 o 
  10   1   5       58.06       58.93      4.18 o 
  11   1   5       16.89       10.02      2.72 o 
  12   1   5        1.03        2.50      1.98 o 
 -13   2   5        0.29        4.73      2.61 o 
 -12   2   5      301.53      322.75      9.72 o 
 -11   2   5      269.46      260.17      8.86 o 
 -10   2   5      317.60      320.25      9.59 o 
  -9   2   5       33.99       34.30      3.32 o 
  -8   2   5      410.95      417.63      9.73 o 
  -7   2   5       89.92       82.33      2.84 o 
  -6   2   5       10.58       14.44      1.73 o 
  -5   2   5      148.55      144.20      3.54 o 
  -4   2   5      110.56      109.69      3.82 o 
  -3   2   5       92.30       91.58      2.00 o 
  -2   2   5      395.10      420.46      3.43 o 
  -1   2   5     2951.32     3012.52     13.38 o 
   0   2   5      698.88      683.45      5.07 o 
   1   2   5        0.68        2.71      0.98 o 
   2   2   5      218.54      240.33      4.00 o 
   3   2   5       12.66       19.38      1.53 o 
   4   2   5      602.01      616.22      7.84 o 
   5   2   5      584.41      580.51      8.13 o 
   6   2   5       48.98       43.49      2.93 o 
   7   2   5       15.78       16.24      2.90 o 
   8   2   5       90.61       78.78      3.94 o 
   9   2   5        0.50        2.81      2.33 o 
  10   2   5      108.41       91.15      4.57 o 
  11   2   5      132.22      123.44      6.16 o 
  12   2   5        1.15        0.77      1.74 o 
 -13   3   5      135.39      147.52      7.28 o 
 -12   3   5       38.62       37.83      5.17 o 
 -11   3   5      110.71      115.81      6.91 o 
 -10   3   5      219.89      219.16      8.84 o 
  -9   3   5      123.98      125.46      4.88 o 
  -8   3   5      104.61      102.27      4.41 o 
  -7   3   5       61.26       55.75      2.38 o 
  -6   3   5      234.62      235.35      4.11 o 
  -5   3   5       14.20       15.95      1.85 o 
  -4   3   5     1519.00     1648.32     18.34 o 
  -3   3   5      293.72      332.29      3.62 o 
  -2   3   5     4564.37     5017.50     40.84 o 
  -1   3   5     1693.30     1725.60      8.33 o 
   0   3   5       24.11       23.29      1.19 o 
   1   3   5       64.13       58.50      2.12 o 
   2   3   5      259.98      238.87      3.51 o 
   3   3   5      469.41      498.88      4.11 o 
   4   3   5      945.36     1002.77     14.17 o 
   5   3   5        2.62        2.20      1.01 o 
   6   3   5       60.28       58.20      3.25 o 
   7   3   5        4.11        3.03      2.21 o 
   8   3   5      130.89      128.76      4.39 o 
   9   3   5       39.56       40.59      3.49 o 
  10   3   5        3.73        6.29      2.38 o 
  11   3   5       24.74       25.98      7.82 o 
  12   3   5        0.05        5.10      4.17 o 
 -13   4   5      396.16      429.37     12.88 o 
 -12   4   5      104.71      111.61     11.17 o 
 -11   4   5       31.95       33.66      4.31 o 
 -10   4   5      514.97      518.07     14.19 o 
  -9   4   5      167.61      168.24      7.13 o 
  -8   4   5      623.08      621.17     11.56 o 
  -7   4   5        4.24        4.66      2.62 o 
  -6   4   5      491.12      526.49      8.33 o 
  -5   4   5       39.92       49.81      4.14 o 
  -4   4   5        2.14        0.80      0.41 o 
  -3   4   5      348.24      398.63      7.40 o 
  -2   4   5      307.15      320.87      3.35 o 
  -1   4   5     1164.59     1125.70     17.50 o 
   0   4   5      998.50      989.29      8.11 o 
   1   4   5      394.93      382.61      5.10 o 
   2   4   5        0.48        1.55      0.76 o 
   3   4   5        0.85        2.02      1.25 o 
   4   4   5       44.29       48.11      2.48 o 
   5   4   5       18.37       14.20      2.07 o 
   6   4   5      295.84      274.42      3.78 o 
   7   4   5      331.81      336.42      7.56 o 
   8   4   5       43.49       40.15      3.88 o 
   9   4   5       20.59       21.62      4.44 o 
  10   4   5        0.51        5.97      5.01 o 
  11   4   5       39.00       35.11      6.44 o 
 -12   5   5        1.94        2.37      3.88 o 
 -11   5   5      383.38      382.33      9.05 o 
 -10   5   5      495.34      544.15     14.48 o 
  -9   5   5      115.50      105.64      5.43 o 
  -8   5   5       71.28       71.50      4.79 o 
  -7   5   5      111.92      103.47      5.46 o 
  -6   5   5       38.05       45.71      4.44 o 
  -5   5   5      118.88      137.51      5.19 o 
  -4   5   5      112.68      131.56      4.86 o 
  -3   5   5      110.19      113.12      2.17 o 
  -2   5   5       37.68       43.19      1.70 o 
  -1   5   5       53.66       43.99      1.88 o 
   0   5   5       13.78       11.80      1.28 o 
   1   5   5        0.38        3.52      1.25 o 
   2   5   5      142.19      143.06      4.35 o 
   3   5   5       55.91       56.48      3.25 o 
   4   5   5       47.54       44.21      2.80 o 
   5   5   5      162.12      151.36      4.35 o 
   6   5   5       34.34       43.23      2.86 o 
   7   5   5        6.22        4.38      1.69 o 
   8   5   5       44.05       45.51      6.96 o 
   9   5   5      425.20      461.47     34.46 o 
  10   5   5       83.98       92.21      8.26 o 
  11   5   5        1.13        8.31      4.56 o 
 -11   6   5      241.98      259.07     19.45 o 
 -10   6   5       73.59       76.96      7.29 o 
  -9   6   5        0.03        2.85      1.70 o 
  -8   6   5       23.05       25.51      6.21 o 
  -7   6   5       35.96       32.94      3.50 o 
  -6   6   5       68.29       77.97      4.59 o 
  -5   6   5      190.55      200.42      6.05 o 
  -4   6   5      296.05      326.85      6.75 o 
  -3   6   5      151.93      129.12      6.78 o 
  -2   6   5       75.25       68.50      3.80 o 
  -1   6   5        0.03        2.18      1.61 o 
   0   6   5      294.30      287.92      7.76 o 
   1   6   5     1344.75     1413.90     15.91 o 
   2   6   5      109.77      101.58      3.74 o 
   3   6   5      221.26      209.55      4.40 o 
   4   6   5      248.15      236.79      5.18 o 
   5   6   5        0.68        1.35      2.01 o 
   6   6   5      152.60      160.53      9.55 o 
   7   6   5      204.06      197.16     11.25 o 
   8   6   5      151.74      143.22     13.33 o 
   9   6   5       41.04       47.08      6.80 o 
  10   6   5       19.21       19.64      5.70 o 
 -10   7   5        6.64        3.38      2.93 o 
  -9   7   5       57.48       45.51      6.07 o 
  -8   7   5      263.30      294.23     10.95 o 
  -7   7   5       90.03       98.68      7.06 o 
  -6   7   5        0.01        2.36      2.15 o 
  -5   7   5       51.01       50.26      4.32 o 
  -4   7   5       15.06       10.60      2.54 o 
  -3   7   5      153.94      156.85      5.45 o 
  -2   7   5      280.76      275.98      6.28 o 
  -1   7   5       14.06       13.67      2.23 o 
   0   7   5       35.94       39.80      4.05 o 
   1   7   5      558.09      593.59      9.91 o 
   2   7   5      369.92      379.68      6.48 o 
   3   7   5      154.63      155.72      4.05 o 
   4   7   5        7.57        5.74      4.23 o 
   5   7   5      316.12      319.48     11.76 o 
   6   7   5      419.21      437.70     12.63 o 
   7   7   5        2.60        6.74      5.25 o 
   8   7   5        8.41        8.33      5.32 o 
  -8   8   5       16.59       10.77      3.37 o 
  -7   8   5       46.00       40.32      7.18 o 
  -6   8   5       23.27       18.33      4.16 o 
  -5   8   5      218.56      239.96      7.24 o 
  -4   8   5       20.74       19.21      3.58 o 
  -3   8   5      135.63      124.21      5.60 o 
  -2   8   5       62.52       52.37      4.48 o 
  -1   8   5       35.94       37.67      4.26 o 
   0   8   5        1.19        2.80      1.41 o 
   1   8   5      258.66      265.47     18.99 o 
   2   8   5       53.20       50.27      7.45 o 
   3   8   5       29.78       31.46      6.50 o 
   4   8   5        7.99        6.20      5.60 o 
   5   8   5        1.42        1.16      1.78 o 
   6   8   5      154.72      147.80     12.38 o 
   7   8   5      362.74      409.06     29.46 o 
  -5   9   5      196.87      217.94     11.20 o 
  -4   9   5        0.21        1.55      3.22 o 
  -3   9   5       70.27       86.00     14.35 o 
  -2   9   5        1.64        3.13      3.29 o 
  -1   9   5       33.43       30.14     14.26 o 
   0   9   5       79.40       77.30     14.63 o 
   1   9   5      126.70      148.25      8.10 o 
   2   9   5        5.80        5.15      3.80 o 
   3   9   5        9.68        3.70      3.61 o 
   4   9   5       82.45       88.39     13.92 o 
 -14   0   6       26.25       31.13     10.87 o 
 -12   0   6       51.65       54.01      9.00 o 
 -10   0   6       81.22       71.13      5.73 o 
  -8   0   6     1503.20     1627.71     53.89 o 
  -6   0   6      649.89      769.19     12.42 o 
  -4   0   6      251.87      258.81      9.41 o 
  -2   0   6      543.55      538.58      5.50 o 
   0   0   6        8.88        8.16      1.22 o 
   2   0   6        3.71        3.54      0.92 o 
   4   0   6      186.08      201.06      4.72 o 
   6   0   6      597.08      583.12     15.16 o 
   8   0   6      790.75      780.47     13.32 o 
  10   0   6        0.41        1.96      3.46 o 
  12   0   6       24.11       28.56      5.23 o 
 -14   1   6        9.88        2.36      3.07 o 
 -13   1   6       80.39       88.29      5.93 o 
 -12   1   6       15.15       11.99      2.61 o 
 -11   1   6      936.76      907.26     10.48 o 
 -10   1   6        3.99        3.51      2.13 o 
  -9   1   6      128.14      104.32      5.14 o 
  -8   1   6       10.21       17.84      3.36 o 
  -7   1   6      889.59      975.98     18.50 o 
  -6   1   6       21.04       25.62      2.70 o 
  -5   1   6      575.72      603.18      6.41 o 
  -4   1   6       37.28       46.65      2.49 o 
  -3   1   6      660.16      653.16      5.24 o 
  -2   1   6      127.95      107.79      1.87 o 
  -1   1   6        0.09        1.53      0.91 o 
   0   1   6        2.95        2.51      0.88 o 
   1   1   6       64.62       67.30      1.29 o 
   2   1   6       89.38       69.92      1.56 o 
   3   1   6        9.01       11.98      1.27 o 
   4   1   6      220.30      195.04      3.48 o 
   5   1   6      127.97      120.89      4.18 o 
   6   1   6      557.95      590.07      9.24 o 
   7   1   6      693.01      686.48      9.92 o 
   8   1   6      996.79      962.05     11.27 o 
   9   1   6      283.56      273.44      6.86 o 
  10   1   6        0.01        2.22      2.33 o 
  11   1   6       83.79       85.01      5.02 o 
  12   1   6       63.45       74.67      5.18 o 
 -13   2   6       10.86        7.32      2.97 o 
 -12   2   6      171.40      154.31      7.29 o 
 -11   2   6        8.88        8.24      3.95 o 
 -10   2   6       65.01       58.61      5.57 o 
  -9   2   6     1001.69     1001.18     12.48 o 
  -8   2   6     1683.33     1785.56     18.86 o 
  -7   2   6      627.67      642.46      9.39 o 
  -6   2   6       29.68       31.56      2.27 o 
  -5   2   6       10.73        7.98      1.68 o 
  -4   2   6       84.87       92.39      2.56 o 
  -3   2   6     1589.97     1657.25     16.08 o 
  -2   2   6     1875.69     1871.05     13.28 o 
  -1   2   6       85.96       84.11      1.81 o 
   0   2   6      258.71      263.43      2.76 o 
   1   2   6      592.31      525.73      5.36 o 
   2   2   6      507.40      534.90      9.89 o 
   3   2   6      856.67      835.31      8.70 o 
   4   2   6      120.06      126.06      3.40 o 
   5   2   6     1121.57     1175.10     15.84 o 
   6   2   6       16.54       18.53      2.97 o 
   7   2   6       37.97       39.62      3.44 o 
   8   2   6       55.48       45.89      4.13 o 
   9   2   6       14.89       19.04      3.14 o 
  10   2   6      196.54      178.38      7.48 o 
  11   2   6        7.87       10.30      3.00 o 
  12   2   6        0.75        2.74      2.02 o 
 -13   3   6        5.26        5.09      2.90 o 
 -12   3   6       43.22       39.58      5.27 o 
 -11   3   6      363.13      381.84     17.01 o 
 -10   3   6        1.43        4.42      2.54 o 
  -9   3   6      207.58      218.78      6.13 o 
  -8   3   6      263.01      232.82      5.61 o 
  -7   3   6      784.87      828.18     10.22 o 
  -6   3   6        1.10        4.59      1.12 o 
  -5   3   6       94.68       84.82      3.06 o 
  -4   3   6        3.01        4.00      1.83 o 
  -3   3   6       42.78       49.07      2.02 o 
  -2   3   6     1002.43     1036.50     13.39 o 
  -1   3   6      237.31      247.13      2.97 o 
   0   3   6      176.52      152.34      2.32 o 
   1   3   6      974.48      902.19     18.69 o 
   2   3   6      221.29      208.51      4.76 o 
   3   3   6       17.34       11.38      1.11 o 
   4   3   6      583.54      592.04     12.51 o 
   5   3   6      393.02      380.52      8.66 o 
   6   3   6        7.06        6.98      2.26 o 
   7   3   6       16.15       11.73      2.45 o 
   8   3   6       76.19       75.38      4.80 o 
   9   3   6       50.21       49.23      3.76 o 
  10   3   6        0.25        4.45      2.64 o 
  11   3   6        5.22       10.51      5.34 o 
  12   3   6       64.22       75.58      8.66 o 
 -12   4   6        1.75        4.20      3.10 o 
 -11   4   6       54.37       45.01      4.31 o 
 -10   4   6       28.52       33.87      5.75 o 
  -9   4   6      311.79      317.37      9.36 o 
  -8   4   6     1600.62     1657.96     20.31 o 
  -7   4   6       21.96       15.31      2.91 o 
  -6   4   6      388.90      380.38     11.12 o 
  -5   4   6       28.73       22.35      1.99 o 
  -4   4   6      131.02      126.33      3.11 o 
  -3   4   6        0.04        1.97      1.24 o 
  -2   4   6      624.11      636.71      5.06 o 
  -1   4   6      399.91      359.69      7.91 o 
   0   4   6      438.81      433.00      7.29 o 
   1   4   6      136.70      140.62      5.24 o 
   2   4   6       13.10       11.23      2.77 o 
   3   4   6      655.88      690.59     14.31 o 
   4   4   6       54.62       62.98      2.47 o 
   5   4   6      263.70      261.01      6.15 o 
   6   4   6        5.74        4.38      2.13 o 
   7   4   6        3.79        5.70      4.26 o 
   8   4   6       63.33       54.34      4.26 o 
   9   4   6       15.68       13.97      3.23 o 
  10   4   6        7.97        5.36      4.02 o 
  11   4   6      302.07      347.42     13.60 o 
 -12   5   6       26.57       29.63      8.13 o 
 -11   5   6      316.59      324.33     10.35 o 
 -10   5   6      625.61      677.54     14.13 o 
  -9   5   6        0.36        3.59      2.30 o 
  -8   5   6       70.14       60.11      4.96 o 
  -7   5   6      310.30      309.11      9.17 o 
  -6   5   6        4.70        3.34      2.35 o 
  -5   5   6        7.29        5.39      2.41 o 
  -4   5   6       11.04        6.41      1.15 o 
  -3   5   6       13.41       15.33      1.41 o 
  -2   5   6        5.85        4.69      1.21 o 
  -1   5   6      230.45      248.03      3.86 o 
   0   5   6      302.50      300.19      6.65 o 
   1   5   6      807.53      833.70     20.78 o 
   2   5   6     1066.70     1105.80     13.19 o 
   3   5   6      429.07      432.51      9.82 o 
   4   5   6       63.66       55.61      2.52 o 
   5   5   6       24.12       30.00      3.79 o 
   6   5   6      194.07      202.28     10.70 o 
   7   5   6      243.04      225.69      7.17 o 
   8   5   6      359.23      381.16     13.88 o 
   9   5   6       92.90       71.77      6.91 o 
  10   5   6        2.10        5.03      4.87 o 
 -11   6   6       38.21       37.54      5.96 o 
 -10   6   6       91.82       94.87      6.80 o 
  -9   6   6       24.34       25.07      3.81 o 
  -8   6   6      124.06      109.62      7.78 o 
  -7   6   6      144.40      137.10      5.49 o 
  -6   6   6       32.70       23.99      5.78 o 
  -5   6   6      129.09      114.92      4.95 o 
  -4   6   6       50.32       64.28      6.22 o 
  -3   6   6        0.00        3.03      1.17 o 
  -2   6   6       97.61       75.44      3.00 o 
  -1   6   6        0.15        2.12      1.36 o 
   0   6   6     1293.32     1331.03     27.57 o 
   1   6   6      208.01      231.57      7.39 o 
   2   6   6      362.66      348.72      8.85 o 
   3   6   6       74.81       75.58      4.35 o 
   4   6   6       52.99       54.91      4.46 o 
   5   6   6       10.99       11.44      3.27 o 
   6   6   6      434.57      458.43     12.58 o 
   7   6   6        3.52        3.45      4.22 o 
   8   6   6       21.32       36.74      9.88 o 
   9   6   6        0.23        5.18      3.84 o 
  -9   7   6        3.77        1.96      2.53 o 
  -8   7   6      102.10      106.24      7.69 o 
  -7   7   6        0.11        0.85      1.61 o 
  -6   7   6      144.47      133.49      6.67 o 
  -5   7   6      109.30      106.02      5.00 o 
  -4   7   6       23.43       25.98      3.73 o 
  -3   7   6       95.91       82.00      4.35 o 
  -2   7   6      115.87      113.89      5.47 o 
  -1   7   6        6.45        7.16      1.98 o 
   0   7   6      299.94      297.79      7.86 o 
   1   7   6      204.36      201.41      5.45 o 
   2   7   6       71.21       71.00      4.19 o 
   3   7   6       46.69       45.20      3.64 o 
   4   7   6        0.67        3.31      4.81 o 
   5   7   6       92.42       88.75      7.05 o 
   6   7   6       13.24       12.28      5.38 o 
   7   7   6       74.85       81.51      8.60 o 
   8   7   6       32.89       36.12      6.17 o 
  -8   8   6       23.56       26.76      4.40 o 
  -7   8   6      325.11      358.35     10.24 o 
  -6   8   6       50.10       55.97      5.80 o 
  -5   8   6        8.67        9.49      4.19 o 
  -4   8   6      277.86      275.47      7.64 o 
  -3   8   6        2.49        5.58      4.72 o 
  -2   8   6       60.89       61.80      5.18 o 
  -1   8   6      109.47       97.81      6.48 o 
   0   8   6       78.62       81.93      5.67 o 
   1   8   6       31.10       25.96      4.36 o 
   2   8   6      272.38      305.54     10.38 o 
   3   8   6       51.68       53.76      8.26 o 
   4   8   6      505.10      564.36     14.06 o 
   5   8   6      476.62      520.80     13.00 o 
   6   8   6      251.50      253.01     11.73 o 
  -5   9   6       14.42       12.08      4.41 o 
  -4   9   6       24.95       13.91      4.25 o 
  -3   9   6       35.66       24.08      6.82 o 
  -2   9   6       67.40       72.06     13.99 o 
  -1   9   6      163.16      154.40      9.86 o 
   0   9   6       21.35       21.82      6.60 o 
   1   9   6       18.20       21.00      4.43 o 
   2   9   6       16.86       16.87      4.50 o 
   3   9   6       46.59       61.24      9.01 o 
 -13   0   7      262.88      246.60      9.73 o 
 -11   0   7      104.68       91.92      7.30 o 
  -9   0   7      354.48      361.35      9.31 o 
  -7   0   7        0.39       -1.79      4.53 o 
  -5   0   7      213.34      203.83      8.26 o 
  -3   0   7      981.66      936.11     18.54 o 
  -1   0   7     3842.18     4255.48     40.28 o 
   1   0   7      280.28      285.27      3.39 o 
   3   0   7     1542.75     1660.62     39.06 o 
   5   0   7      235.08      236.51      7.90 o 
   7   0   7     2181.75     2301.94     20.14 o 
   9   0   7        0.35        5.75      4.16 o 
  11   0   7      287.11      293.80     10.17 o 
 -13   1   7        0.11        3.15      3.32 o 
 -12   1   7      167.21      145.92      5.24 o 
 -11   1   7      547.81      562.48     17.23 o 
 -10   1   7        7.08       13.80      3.98 o 
  -9   1   7      260.64      234.54      7.09 o 
  -8   1   7        7.20       11.35      3.03 o 
  -7   1   7      211.87      234.18      5.79 o 
  -6   1   7      144.97      145.61      5.20 o 
  -5   1   7      779.77      863.42      9.54 o 
  -4   1   7        6.81        6.68      1.77 o 
  -3   1   7       54.74       48.28      2.62 o 
  -2   1   7       58.99       69.39      2.01 o 
  -1   1   7     3110.67     3261.99     23.66 o 
   0   1   7      442.01      477.91      5.11 o 
   1   1   7        9.14       20.09      1.35 o 
   2   1   7     1455.37     1499.78     10.81 o 
   3   1   7      197.58      210.36      3.27 o 
   4   1   7      188.75      191.02      3.64 o 
   5   1   7        5.78        6.30      1.85 o 
   6   1   7      605.12      568.88      8.32 o 
   7   1   7      275.79      274.69      7.60 o 
   8   1   7     3163.53     3309.55     30.80 o 
   9   1   7       66.21       60.91      4.55 o 
  10   1   7        2.44        5.12      2.91 o 
  11   1   7        1.76        5.74      2.30 o 
  12   1   7       49.53       50.05      4.16 o 
 -13   2   7        1.71        2.16      2.24 o 
 -12   2   7       21.06       19.51      4.31 o 
 -11   2   7       32.53       33.97      3.92 o 
 -10   2   7        6.26        8.41      2.84 o 
  -9   2   7      503.73      529.16      8.00 o 
  -8   2   7     1567.19     1682.39     23.11 o 
  -7   2   7      198.90      194.25      6.20 o 
  -6   2   7      128.48      130.84      3.99 o 
  -5   2   7        1.90        2.54      1.41 o 
  -4   2   7        1.54        2.05      1.79 o 
  -3   2   7      185.55      179.83      3.01 o 
  -2   2   7      953.59      985.29      7.83 o 
  -1   2   7      953.06     1018.09     11.49 o 
   0   2   7      952.46      856.98     10.89 o 
   1   2   7        6.46        6.13      1.53 o 
   2   2   7      706.13      768.49      9.82 o 
   3   2   7      785.04      860.74      8.36 o 
   4   2   7        3.68        2.55      0.84 o 
   5   2   7        0.51        2.83      1.01 o 
   6   2   7      287.05      294.40      6.55 o 
   7   2   7        3.66        4.37      2.48 o 
   8   2   7       80.69       90.07      4.57 o 
   9   2   7      358.14      347.66      8.94 o 
  10   2   7      105.61      135.44      5.30 o 
  11   2   7      213.19      232.31      8.13 o 
  12   2   7       23.87       27.19      4.68 o 
 -13   3   7        5.74       11.97      4.01 o 
 -12   3   7        5.09        5.77      2.95 o 
 -11   3   7        0.45        2.94      2.80 o 
 -10   3   7       34.45       34.69      3.55 o 
  -9   3   7      164.19      169.58      5.92 o 
  -8   3   7     1811.19     1880.61     12.60 o 
  -7   3   7      269.79      242.53      5.75 o 
  -6   3   7       12.18        8.12      2.93 o 
  -5   3   7        7.71        6.28      2.78 o 
  -4   3   7       45.43       33.78      2.20 o 
  -3   3   7       95.02       91.06      2.73 o 
  -2   3   7      490.70      481.21      4.86 o 
  -1   3   7     1261.39     1291.61      9.08 o 
   0   3   7      233.30      207.40      5.97 o 
   1   3   7      731.03      755.72     22.82 o 
   2   3   7      116.36      110.39      3.26 o 
   3   3   7       14.51       16.63      1.46 o 
   4   3   7      620.38      631.53     11.68 o 
   5   3   7      769.29      782.48     12.19 o 
   6   3   7      412.09      442.23      6.24 o 
   7   3   7      119.05      118.99      5.85 o 
   8   3   7       26.53       33.24      3.21 o 
   9   3   7       31.03       24.78      3.79 o 
  10   3   7      122.46      126.32      7.46 o 
  11   3   7       19.43       21.09      4.89 o 
 -12   4   7        5.46        4.87      3.23 o 
 -11   4   7        2.38        2.52      2.59 o 
 -10   4   7      591.65      611.37     14.51 o 
  -9   4   7       79.54       77.59      6.39 o 
  -8   4   7        6.04        5.01      3.87 o 
  -7   4   7      460.77      462.24     18.26 o 
  -6   4   7       31.48       26.93      2.33 o 
  -5   4   7        3.91        3.17      1.24 o 
  -4   4   7       96.06       93.49      3.91 o 
  -3   4   7       35.21       28.25      1.87 o 
  -2   4   7      390.88      405.06      5.17 o 
  -1   4   7      264.95      244.27      5.43 o 
   0   4   7     1255.74     1396.96     16.25 o 
   1   4   7      924.03      893.82     22.90 o 
   2   4   7       59.40       75.24      4.57 o 
   3   4   7        6.20        8.18      4.01 o 
   4   4   7        4.18        8.50      3.27 o 
   5   4   7      217.15      232.00     11.14 o 
   6   4   7      107.83      100.65      5.34 o 
   7   4   7      435.11      435.32      8.23 o 
   8   4   7        1.77        7.34      2.88 o 
   9   4   7      131.25      146.27      7.54 o 
  10   4   7      135.83      132.97      9.18 o 
  11   4   7       34.02       37.65      7.04 o 
 -12   5   7        0.83        4.84      2.50 o 
 -11   5   7       44.63       42.33      8.04 o 
 -10   5   7       12.79       12.43      3.67 o 
  -9   5   7      111.96      117.28      6.02 o 
  -8   5   7       29.06       25.76      4.34 o 
  -7   5   7      483.04      511.32      8.41 o 
  -6   5   7        9.32        6.47      2.97 o 
  -5   5   7      770.57      798.90     10.22 o 
  -4   5   7        6.34        6.02      1.13 o 
  -3   5   7        5.13        6.40      1.26 o 
  -2   5   7      483.01      481.81      9.65 o 
  -1   5   7       94.32       91.44      2.53 o 
   0   5   7      167.78      160.81      5.56 o 
   1   5   7       96.44       93.74      5.37 o 
   2   5   7      100.37      103.32      5.28 o 
   3   5   7       11.64        8.32      2.94 o 
   4   5   7      317.72      334.28      7.84 o 
   5   5   7       23.35       21.55      3.79 o 
   6   5   7      154.69      159.28      7.22 o 
   7   5   7      130.35      124.61      7.29 o 
   8   5   7      165.40      169.21      9.40 o 
   9   5   7       36.75       35.84      5.40 o 
  10   5   7       17.49       15.20      5.16 o 
 -10   6   7        4.00        4.04      2.14 o 
  -9   6   7       41.55       54.10      5.69 o 
  -8   6   7       54.74       52.54      4.48 o 
  -7   6   7        6.51        5.23      2.49 o 
  -6   6   7      204.15      199.38      7.30 o 
  -5   6   7      642.79      601.17      8.51 o 
  -4   6   7      215.10      192.11      6.43 o 
  -3   6   7        6.85        7.00      1.66 o 
  -2   6   7       23.04       17.27      2.03 o 
  -1   6   7      194.36      178.76      4.59 o 
   0   6   7        0.23        1.28      0.70 o 
   1   6   7      667.77      724.19     14.91 o 
   2   6   7      137.83      141.94      5.53 o 
   3   6   7       49.43       46.50      3.94 o 
   4   6   7      129.95      136.15      5.61 o 
   5   6   7       20.31       20.82      3.43 o 
   6   6   7       48.59       38.33      6.27 o 
   7   6   7      139.36      135.68      9.14 o 
   8   6   7       84.00       93.85     12.26 o 
   9   6   7      113.61      132.82      9.64 o 
  -9   7   7       47.40       45.63      5.61 o 
  -8   7   7       40.01       39.99      4.98 o 
  -7   7   7       78.45       81.88      4.50 o 
  -6   7   7      266.06      274.03      9.31 o 
  -5   7   7       82.31       78.57      5.15 o 
  -4   7   7       22.59       12.20      3.02 o 
  -3   7   7       54.33       45.50      3.92 o 
  -2   7   7        2.56        0.95      2.24 o 
  -1   7   7       10.24       11.21      2.95 o 
   0   7   7       53.06       46.63      4.95 o 
   1   7   7       85.62       80.21      4.47 o 
   2   7   7       15.21       13.41      3.16 o 
   3   7   7       66.25       65.40      4.44 o 
   4   7   7        0.78        4.43      3.90 o 
   5   7   7       64.10       64.78      7.02 o 
   6   7   7       15.20       11.55      4.86 o 
   7   7   7      175.91      183.65     10.90 o 
  -7   8   7       34.13       42.11     10.38 o 
  -6   8   7       34.32       34.40      4.90 o 
  -5   8   7        5.96        3.29      2.36 o 
  -4   8   7      297.67      298.11      8.20 o 
  -3   8   7      109.26      120.85      8.50 o 
  -2   8   7       18.86       20.77      4.00 o 
  -1   8   7      243.65      234.00      8.34 o 
   0   8   7      109.79      114.89      7.27 o 
   1   8   7       76.41       79.48      5.07 o 
   2   8   7        3.71        2.98      3.44 o 
   3   8   7       63.35       72.01      5.42 o 
   4   8   7       10.27        5.61      3.14 o 
   5   8   7       14.90       17.01      4.58 o 
   6   8   7        2.91        1.73      2.83 o 
  -4   9   7       19.47       13.79      4.84 o 
  -3   9   7        2.85        7.61      4.25 o 
  -2   9   7        0.01        2.75      2.67 o 
  -1   9   7       46.48       41.16     12.83 o 
   0   9   7       26.94       30.26      6.59 o 
   1   9   7        4.34        7.19      6.18 o 
   2   9   7       20.18       18.72      8.36 o 
 -12   0   8        2.10        5.29      4.79 o 
 -10   0   8       41.87       27.72      7.55 o 
  -8   0   8        4.30        2.92      3.47 o 
  -6   0   8      276.96      236.39      7.75 o 
  -4   0   8     1143.82     1317.89     18.19 o 
  -2   0   8      189.26      191.79      5.44 o 
   0   0   8      134.25      174.69      5.61 o 
   2   0   8     4984.63     5577.29     95.52 o 
   4   0   8        0.07        3.49      1.74 o 
   6   0   8        2.81        7.17      5.07 o 
   8   0   8      428.85      413.37     11.32 o 
  10   0   8      180.60      167.61      8.85 o 
  12   0   8      119.68      126.46      8.77 o 
 -13   1   8        0.23        1.33      2.26 o 
 -12   1   8       18.52       21.83      4.04 o 
 -11   1   8        0.22        1.72      2.27 o 
 -10   1   8       20.28       18.51      3.84 o 
  -9   1   8      108.95      101.51      4.51 o 
  -8   1   8      429.47      426.19      9.83 o 
  -7   1   8       57.87       51.78      4.84 o 
  -6   1   8      654.94      677.71      9.67 o 
  -5   1   8       21.41       19.06      3.49 o 
  -4   1   8     1063.80     1149.16     16.22 o 
  -3   1   8       55.22       55.69      3.42 o 
  -2   1   8        1.62        3.15      2.01 o 
  -1   1   8       64.01       55.13      2.30 o 
   0   1   8     1316.29     1387.84      9.79 o 
   1   1   8     1097.09     1066.14      7.18 o 
   2   1   8       16.29       24.69      1.46 o 
   3   1   8      466.84      466.78     18.43 o 
   4   1   8      120.81      130.65      5.85 o 
   5   1   8      266.35      249.22      6.11 o 
   6   1   8      490.34      486.74      8.42 o 
   7   1   8     1083.08     1072.87     10.56 o 
   8   1   8        0.88        0.85      2.76 o 
   9   1   8        2.12        3.52      2.70 o 
  10   1   8      211.09      229.80      6.76 o 
  11   1   8        0.06        2.57      2.12 o 
 -13   2   8       40.92       35.67      4.55 o 
 -12   2   8       79.88       73.74      5.39 o 
 -11   2   8        8.01       10.69      3.09 o 
 -10   2   8      290.91      310.40      8.60 o 
  -9   2   8     1326.31     1386.50     15.40 o 
  -8   2   8       97.88       72.30      4.69 o 
  -7   2   8        6.13        2.69      2.47 o 
  -6   2   8       91.08       90.90      4.32 o 
  -5   2   8      205.45      211.77      5.36 o 
  -4   2   8      328.55      339.20      5.01 o 
  -3   2   8        0.48        0.49      1.23 o 
  -2   2   8        1.94        1.90      1.04 o 
  -1   2   8       40.14       35.05      2.16 o 
   0   2   8      266.41      271.36      3.17 o 
   1   2   8      652.37      696.00      6.56 o 
   2   2   8       23.96       27.85      2.56 o 
   3   2   8      793.47      820.26     16.30 o 
   4   2   8        7.26        5.73      1.22 o 
   5   2   8       22.44       29.20      3.31 o 
   6   2   8      122.88      124.98      5.08 o 
   7   2   8      992.37     1009.70     13.87 o 
   8   2   8      164.48      172.60      5.63 o 
   9   2   8        6.05        8.29      3.44 o 
  10   2   8       58.21       53.31      4.50 o 
  11   2   8        1.06        3.76      3.10 o 
 -13   3   8      165.75      184.41      8.81 o 
 -12   3   8       62.11       60.19      5.08 o 
 -11   3   8      271.77      291.29      9.02 o 
 -10   3   8       27.56       28.77      4.21 o 
  -9   3   8      147.55      144.22      6.97 o 
  -8   3   8      575.04      561.80      7.94 o 
  -7   3   8      155.40      162.32      5.19 o 
  -6   3   8        0.21        0.74      2.04 o 
  -5   3   8       87.35       95.40      3.85 o 
  -4   3   8        1.73        3.70      1.54 o 
  -3   3   8      453.12      511.43      5.80 o 
  -2   3   8      620.24      601.27      7.15 o 
  -1   3   8     3474.00     3631.47     43.04 o 
   0   3   8      243.12      247.79      4.29 o 
   1   3   8       69.21       65.75      3.53 o 
   2   3   8       60.51       52.62      4.24 o 
   3   3   8       24.56       20.79      1.59 o 
   4   3   8       26.64       20.35      1.65 o 
   5   3   8      205.87      189.33      4.76 o 
   6   3   8        1.23        4.10      2.49 o 
   7   3   8      118.41       97.17      4.28 o 
   8   3   8       38.94       35.01      3.19 o 
   9   3   8      281.10      282.84      9.78 o 
  10   3   8       34.04       35.38      4.20 o 
  11   3   8      163.93      203.27     11.76 o 
 -12   4   8        0.13        5.54      3.27 o 
 -11   4   8       48.45       56.43      5.36 o 
 -10   4   8        0.76        4.49      3.87 o 
  -9   4   8      139.27      139.23      7.01 o 
  -8   4   8       38.40       37.03      3.81 o 
  -7   4   8      285.79      276.83      7.84 o 
  -6   4   8      802.28      813.11     11.52 o 
  -5   4   8      204.04      203.62      4.74 o 
  -4   4   8       55.07       51.17      2.59 o 
  -3   4   8      197.08      197.68      4.71 o 
  -2   4   8      651.36      721.71      7.65 o 
  -1   4   8      765.28      743.48     13.04 o 
   0   4   8       70.01       63.59      3.62 o 
   1   4   8      924.14      856.68     26.11 o 
   2   4   8      306.60      278.09     12.48 o 
   3   4   8      600.72      590.71     10.85 o 
   4   4   8        3.16        7.65      4.77 o 
   5   4   8      310.86      257.04      8.25 o 
   6   4   8      419.47      366.40     10.35 o 
   7   4   8      563.89      525.19      9.81 o 
   8   4   8      115.16      122.40      5.93 o 
   9   4   8      168.49      185.56     13.01 o 
  10   4   8       51.45       64.38      8.02 o 
 -11   5   8      531.28      609.33     21.92 o 
 -10   5   8       37.46       28.66      3.68 o 
  -9   5   8       13.49       12.53      4.03 o 
  -8   5   8       34.19       29.23      3.65 o 
  -7   5   8        5.37        5.37      2.50 o 
  -6   5   8      205.42      189.93      6.16 o 
  -5   5   8      117.10      115.37      4.98 o 
  -4   5   8        6.59        6.90      1.81 o 
  -3   5   8       87.37       75.27      2.59 o 
  -2   5   8      329.53      316.63      5.36 o 
  -1   5   8       11.26       12.11      1.35 o 
   0   5   8       83.71       73.10      2.44 o 
   1   5   8       25.33       24.38      3.69 o 
   2   5   8        3.97        7.19      2.50 o 
   3   5   8        0.12        3.18      2.99 o 
   4   5   8      485.53      492.00     10.28 o 
   5   5   8      459.92      474.05     10.88 o 
   6   5   8       84.37       87.38      6.94 o 
   7   5   8      237.15      218.65      9.60 o 
   8   5   8        0.11        2.73      3.27 o 
   9   5   8       71.17       79.83     10.82 o 
 -10   6   8       21.19       25.84      3.50 o 
  -9   6   8      116.15      125.48      7.82 o 
  -8   6   8       95.45       88.79      5.74 o 
  -7   6   8       12.70       12.78      3.88 o 
  -6   6   8        3.23        2.84      2.60 o 
  -5   6   8      235.33      204.02      5.93 o 
  -4   6   8       19.92       11.92      2.87 o 
  -3   6   8       17.35       17.95      2.98 o 
  -2   6   8       13.21       11.30      2.75 o 
  -1   6   8      160.46      155.36      3.93 o 
   0   6   8      102.26       87.16      4.51 o 
   1   6   8      263.63      264.77      6.89 o 
   2   6   8       99.30       84.06      5.93 o 
   3   6   8      104.73       92.50      6.68 o 
   4   6   8      287.23      285.26      7.81 o 
   5   6   8        2.61        3.29      2.07 o 
   6   6   8       11.32       13.46      9.35 o 
   7   6   8       85.51       83.83     10.58 o 
  -9   7   8        4.87        7.82      4.38 o 
  -8   7   8        4.99        8.22      4.26 o 
  -7   7   8       12.20       13.91      2.80 o 
  -6   7   8        3.42        8.25      3.40 o 
  -5   7   8        5.88        2.10      2.34 o 
  -4   7   8      287.05      267.24      7.13 o 
  -3   7   8       38.54       36.71      4.04 o 
  -2   7   8        3.80        3.21      3.12 o 
  -1   7   8        0.69        5.03      2.16 o 
   0   7   8      359.18      394.44     21.30 o 
   1   7   8        4.67        5.01      1.92 o 
   2   7   8        2.71        2.46      2.15 o 
   3   7   8      209.09      193.73      6.44 o 
   4   7   8       36.89       35.18      5.72 o 
   5   7   8      173.99      187.26     10.05 o 
   6   7   8       59.24       71.93      7.15 o 
   7   7   8        6.90        4.31      4.60 o 
  -7   8   8      114.63      114.40      6.87 o 
  -6   8   8        0.80        1.36      3.86 o 
  -5   8   8        0.34        0.79      2.09 o 
  -4   8   8       75.84       69.60      7.52 o 
  -3   8   8        0.80        2.98      3.05 o 
  -2   8   8       24.77       24.89      5.43 o 
  -1   8   8       26.52       28.45      4.57 o 
   0   8   8      145.78      168.06      8.17 o 
   1   8   8        2.10        4.02      2.09 o 
   2   8   8      129.11      141.81      6.19 o 
   3   8   8      173.79      177.36      9.60 o 
   4   8   8       43.84       46.58      6.32 o 
   5   8   8        9.61        6.77      3.87 o 
  -3   9   8       17.65       11.91      5.85 o 
  -2   9   8      232.98      250.91     12.19 o 
  -1   9   8       67.59       70.84      9.24 o 
   0   9   8        3.37        2.83      4.99 o 
   1   9   8       51.22       48.70      7.02 o 
 -13   0   9        1.45        3.96      5.40 o 
 -11   0   9        0.33        2.93      3.18 o 
  -9   0   9     1902.22     1985.69     28.17 o 
  -7   0   9        1.58        6.05      4.56 o 
  -5   0   9       14.24       15.01      4.30 o 
  -3   0   9      447.95      514.44     10.16 o 
  -1   0   9      107.30      117.84      4.05 o 
   1   0   9      103.73       97.23      4.14 o 
   3   0   9        1.82        4.12      1.70 o 
   5   0   9      686.01      753.74     15.08 o 
   7   0   9     1708.04     1689.73     25.58 o 
   9   0   9       26.28       30.19      6.25 o 
  11   0   9       80.44      106.92      8.13 o 
 -13   1   9       12.13       13.07      3.62 o 
 -12   1   9       26.08       28.46      4.98 o 
 -11   1   9       19.54       19.27      4.56 o 
 -10   1   9      110.83      114.48      5.39 o 
  -9   1   9       83.47       85.63      4.73 o 
  -8   1   9        0.04        2.46      2.65 o 
  -7   1   9      202.76      236.65      6.90 o 
  -6   1   9        2.86        4.39      2.97 o 
  -5   1   9       59.26       56.53      3.72 o 
  -4   1   9      113.04      151.70      4.59 o 
  -3   1   9      150.35      181.83      4.00 o 
  -2   1   9     1781.70     1785.77     16.07 o 
  -1   1   9        8.03        9.20      1.62 o 
   0   1   9       47.23       43.68      2.27 o 
   1   1   9     1526.84     1575.34     14.03 o 
   2   1   9     2443.01     2617.56     34.06 o 
   3   1   9      138.11      141.57      3.01 o 
   4   1   9      927.38      896.89     13.94 o 
   5   1   9       78.10       75.08      5.27 o 
   6   1   9       32.05       35.83      4.35 o 
   7   1   9      300.69      298.66      7.48 o 
   8   1   9      104.10       99.28      5.03 o 
   9   1   9        0.28        0.81      1.97 o 
  10   1   9       10.24       10.05      2.99 o 
  11   1   9       22.39       19.21      3.32 o 
 -13   2   9        0.19        5.66      3.33 o 
 -12   2   9      200.02      189.45     10.31 o 
 -11   2   9       55.22       52.62      4.02 o 
 -10   2   9       20.56       17.44      3.74 o 
  -9   2   9      353.88      351.69      8.29 o 
  -8   2   9        1.53        1.86      2.28 o 
  -7   2   9      618.17      651.73      9.74 o 
  -6   2   9      361.99      340.82      8.24 o 
  -5   2   9       80.56       83.57      4.13 o 
  -4   2   9       21.13       24.92      2.71 o 
  -3   2   9      976.78     1098.96     20.60 o 
  -2   2   9       23.45       20.34      2.13 o 
  -1   2   9        4.27        4.51      1.74 o 
   0   2   9      814.02      858.21      9.48 o 
   1   2   9      421.42      426.02      5.16 o 
   2   2   9       97.97       96.87      3.34 o 
   3   2   9        0.52        0.24      0.98 o 
   4   2   9       13.94       12.28      1.22 o 
   5   2   9      284.68      250.36      5.97 o 
   6   2   9      605.86      545.12      9.50 o 
   7   2   9      153.71      138.14      5.38 o 
   8   2   9        2.44        4.31      3.09 o 
   9   2   9        3.24        8.41      2.99 o 
  10   2   9      269.06      289.67      9.10 o 
  11   2   9        0.93        3.75      3.02 o 
 -12   3   9       23.50       29.53      4.83 o 
 -11   3   9        0.76        5.33      3.25 o 
 -10   3   9       20.85       17.13      4.04 o 
  -9   3   9        4.31        6.74      3.30 o 
  -8   3   9        2.13        3.79      2.72 o 
  -7   3   9       57.43       60.51      4.41 o 
  -6   3   9      535.41      542.63     10.53 o 
  -5   3   9       36.85       36.87      3.49 o 
  -4   3   9     1374.41     1412.88     12.14 o 
  -3   3   9       77.17       86.58      6.70 o 
  -2   3   9      588.60      613.74      7.61 o 
  -1   3   9     1098.29     1100.96     13.74 o 
   0   3   9       56.85       54.78      3.50 o 
   1   3   9       18.47       18.50      2.10 o 
   2   3   9      110.90      123.13      5.89 o 
   3   3   9      335.86      333.16      6.37 o 
   4   3   9      504.54      507.49     13.47 o 
   5   3   9       28.37       19.00      2.76 o 
   6   3   9        0.22        2.00      2.18 o 
   7   3   9       50.62       44.38      3.57 o 
   8   3   9       14.17       16.54      6.20 o 
   9   3   9      129.90      140.03     14.16 o 
  10   3   9       28.56       38.22      5.13 o 
 -12   4   9       69.33       66.69      8.66 o 
 -11   4   9        3.54        6.64      3.46 o 
 -10   4   9       26.66       31.86      4.71 o 
  -9   4   9       44.40       43.30      5.63 o 
  -8   4   9       73.18       74.43      5.45 o 
  -7   4   9       26.28       25.61      3.66 o 
  -6   4   9       46.23       38.48      3.81 o 
  -5   4   9      136.21      143.86      4.35 o 
  -4   4   9       50.92       42.27      2.62 o 
  -3   4   9       36.54       36.92      3.49 o 
  -2   4   9       31.65       23.50      1.94 o 
  -1   4   9      183.42      178.83      4.28 o 
   0   4   9      397.52      347.86      5.72 o 
   1   4   9      368.79      343.63      7.04 o 
   2   4   9       73.46       64.20      3.52 o 
   3   4   9       83.80       65.27      2.49 o 
   4   4   9        3.40        1.31      3.44 o 
   5   4   9       24.77       27.35      4.25 o 
   6   4   9       13.61        6.44      2.63 o 
   7   4   9      310.05      317.67     13.62 o 
   8   4   9       59.16       54.86      4.83 o 
   9   4   9        0.48        3.36      2.58 o 
  10   4   9      235.33      246.23     17.73 o 
 -11   5   9      118.97      105.71      6.04 o 
 -10   5   9        1.28        3.42      2.62 o 
  -9   5   9        4.31        2.08      2.89 o 
  -8   5   9      389.17      397.57      8.53 o 
  -7   5   9       40.78       39.21      4.24 o 
  -6   5   9       54.33       43.02      4.33 o 
  -5   5   9       41.73       42.19      3.79 o 
  -4   5   9      233.84      225.47      4.67 o 
  -3   5   9       80.08       78.04      3.25 o 
  -2   5   9      762.55      769.98      7.68 o 
  -1   5   9     1118.71     1175.35     29.14 o 
   0   5   9      397.50      381.37     11.30 o 
   1   5   9      430.98      448.13     12.83 o 
   2   5   9      126.10      121.97      5.95 o 
   3   5   9      440.37      462.93      9.17 o 
   4   5   9       75.84       77.56      5.12 o 
   5   5   9       71.11       67.14      5.18 o 
   6   5   9      202.54      190.30      8.93 o 
   7   5   9       10.02        4.35      2.44 o 
   8   5   9        5.81       10.18      4.90 o 
   9   5   9        0.29        6.60      4.90 o 
 -10   6   9       67.98       84.96      5.98 o 
  -9   6   9      346.62      367.44     10.67 o 
  -8   6   9       67.90       71.93      5.32 o 
  -7   6   9       80.17       87.92      5.11 o 
  -6   6   9       97.95      100.54      5.05 o 
  -5   6   9       81.88       79.44      4.54 o 
  -4   6   9      151.92      151.12      5.28 o 
  -3   6   9      133.79      122.57      5.14 o 
  -2   6   9       59.68       62.94      3.59 o 
  -1   6   9      100.79       87.21      4.38 o 
   0   6   9      424.54      415.94      7.92 o 
   1   6   9      113.86      104.07      5.88 o 
   2   6   9      130.51      147.02      5.58 o 
   3   6   9       74.86       80.19      5.35 o 
   4   6   9      191.52      193.49      6.84 o 
   5   6   9       41.91       37.25      4.64 o 
   6   6   9       68.01       83.91      9.93 o 
   7   6   9       45.06       45.44      6.45 o 
   8   6   9      156.13      148.14     10.55 o 
  -8   7   9       21.79       20.61      2.86 o 
  -7   7   9       19.06       14.83      3.74 o 
  -6   7   9      314.91      329.15      8.72 o 
  -5   7   9       21.92       21.12      3.36 o 
  -4   7   9       23.81       17.80      3.91 o 
  -3   7   9      104.99      113.52      8.75 o 
  -2   7   9       71.47       68.83      6.01 o 
  -1   7   9       13.52       13.79      2.49 o 
   0   7   9      111.26      102.60      6.79 o 
   1   7   9       20.80       19.05      3.00 o 
   2   7   9      128.99      138.89      8.26 o 
   3   7   9        0.02        1.37      2.08 o 
   4   7   9      367.72      392.40     12.44 o 
   5   7   9       11.02       14.42      5.77 o 
   6   7   9        5.12        8.04      5.16 o 
  -6   8   9       19.96       10.40      6.05 o 
  -5   8   9       12.61        5.83      4.02 o 
  -4   8   9      141.37      145.67     12.15 o 
  -3   8   9        0.41        4.71      3.22 o 
  -2   8   9       24.25       21.26      5.12 o 
  -1   8   9        0.54        4.49      3.42 o 
   0   8   9       78.92       92.00      9.33 o 
   1   8   9       30.78       28.34      4.50 o 
   2   8   9      121.92      128.62      6.30 o 
   3   8   9       64.96       69.34      7.35 o 
   4   8   9       45.04       40.98      5.89 o 
 -12   0  10       16.42       18.11      4.87 o 
 -10   0  10      332.13      344.49     10.46 o 
  -8   0  10     1084.97     1107.69     21.70 o 
  -6   0  10       84.01      108.24      7.43 o 
  -4   0  10     1002.70     1081.00     24.54 o 
  -2   0  10      936.46      940.95     11.83 o 
   0   0  10       72.15       71.71      3.84 o 
   2   0  10       92.55       99.25      3.82 o 
   4   0  10      121.68      123.71      7.76 o 
   6   0  10       16.69        9.91      3.86 o 
   8   0  10       92.58      115.75      8.90 o 
  10   0  10       31.27       26.49      6.05 o 
 -13   1  10        0.12        6.33      3.85 o 
 -12   1  10       36.49       33.04      4.61 o 
 -11   1  10       10.43        5.89      3.04 o 
 -10   1  10       40.53       51.65      4.30 o 
  -9   1  10      256.16      247.22      6.61 o 
  -8   1  10      130.58      141.24      5.59 o 
  -7   1  10       21.44       16.87      3.70 o 
  -6   1  10       14.41       16.55      3.65 o 
  -5   1  10       13.73       11.18      3.37 o 
  -4   1  10       99.50       97.08      4.52 o 
  -3   1  10      825.48      868.39     10.39 o 
  -2   1  10      439.83      450.75      6.94 o 
  -1   1  10      377.57      363.18      5.95 o 
   0   1  10       59.78       48.60      2.45 o 
   1   1  10       32.62       21.38      2.24 o 
   2   1  10      102.71       72.12      6.54 o 
   3   1  10       28.78       29.08      2.10 o 
   4   1  10      246.09      220.91      6.92 o 
   5   1  10       41.58       40.34      3.91 o 
   6   1  10      571.38      544.69      9.34 o 
   7   1  10      219.85      229.03      7.02 o 
   8   1  10       14.17       16.48      3.45 o 
   9   1  10        7.28        8.42      3.25 o 
  10   1  10       29.89       29.89      4.67 o 
  11   1  10        3.63        3.52      2.57 o 
 -13   2  10      200.56      203.41      8.81 o 
 -12   2  10       74.14       70.19      5.65 o 
 -11   2  10      142.19      149.04      5.64 o 
 -10   2  10       24.85       30.30      5.18 o 
  -9   2  10     1376.51     1455.08     22.93 o 
  -8   2  10       29.28       33.00      4.17 o 
  -7   2  10       15.63       14.95      3.02 o 
  -6   2  10      189.67      202.71      5.84 o 
  -5   2  10       57.41       67.71      4.27 o 
  -4   2  10      237.71      228.39      5.22 o 
  -3   2  10     1082.20     1144.18     13.97 o 
  -2   2  10      130.34      137.59      4.18 o 
  -1   2  10       14.63       14.87      1.62 o 
   0   2  10        7.93        3.36      1.18 o 
   1   2  10        0.08        0.35      1.79 o 
   2   2  10      601.24      563.86     10.32 o 
   3   2  10        0.08        3.50      2.66 o 
   4   2  10       43.69       42.86      3.96 o 
   5   2  10       49.18       51.61      4.36 o 
   6   2  10       42.19       35.23      3.81 o 
   7   2  10     1054.46     1100.99     14.43 o 
   8   2  10      202.16      195.35      6.29 o 
   9   2  10       14.85       17.39      2.98 o 
  10   2  10       70.49       83.36      6.98 o 
 -12   3  10       30.30       31.58      4.75 o 
 -11   3  10        0.59        1.67      2.91 o 
 -10   3  10      255.56      319.17     33.10 o 
  -9   3  10      217.05      234.64      6.09 o 
  -8   3  10       22.29       19.87      4.57 o 
  -7   3  10     1034.51     1080.03     11.94 o 
  -6   3  10       18.41       21.34      3.11 o 
  -5   3  10      654.50      633.26     10.16 o 
  -4   3  10      311.09      329.83      6.52 o 
  -3   3  10      393.31      387.99      6.39 o 
  -2   3  10       50.89       46.36      3.16 o 
  -1   3  10      300.08      309.04      5.65 o 
   0   3  10       66.44       64.49      2.68 o 
   1   3  10      894.46      901.39      9.82 o 
   2   3  10        0.54        2.35      1.32 o 
   3   3  10       94.96       89.96      4.16 o 
   4   3  10      138.48      144.06      5.45 o 
   5   3  10      137.39      129.04      4.60 o 
   6   3  10       52.23       45.62      4.31 o 
   7   3  10      435.78      401.57     11.66 o 
   8   3  10       19.03       25.58      4.54 o 
   9   3  10       73.70       74.43      6.13 o 
  10   3  10        4.85        5.45      3.09 o 
 -12   4  10      165.55      170.23      9.91 o 
 -11   4  10       15.12       15.59      4.50 o 
 -10   4  10      170.80      176.55      7.17 o 
  -9   4  10      100.59       99.04      5.01 o 
  -8   4  10      729.20      757.71     10.60 o 
  -7   4  10      126.19      114.00      5.21 o 
  -6   4  10       13.67       14.68      3.25 o 
  -5   4  10       41.78       39.04      3.28 o 
  -4   4  10       27.67       26.16      3.27 o 
  -3   4  10      195.59      196.89      4.90 o 
  -2   4  10       10.06        5.95      1.42 o 
  -1   4  10      310.31      302.62      6.82 o 
   0   4  10      915.91      881.66     10.07 o 
   1   4  10     1076.20     1087.19     16.22 o 
   2   4  10      103.89      113.60      6.25 o 
   3   4  10        9.52       10.94      3.46 o 
   4   4  10      615.81      613.15     18.77 o 
   5   4  10       95.72       87.32      5.87 o 
   6   4  10        2.43        3.52      2.78 o 
   7   4  10        4.41        5.94      3.04 o 
   8   4  10        0.64        5.13      3.42 o 
   9   4  10        0.89        4.48      3.12 o 
 -11   5  10      206.85      210.92      8.80 o 
 -10   5  10        7.77        4.81      2.51 o 
  -9   5  10       20.32       24.91      4.39 o 
  -8   5  10      149.55      155.27      6.30 o 
  -7   5  10      464.43      475.86      8.52 o 
  -6   5  10      177.38      157.06      5.77 o 
  -5   5  10       63.18       61.29      4.49 o 
  -4   5  10       77.00       74.06      5.29 o 
  -3   5  10        0.63        0.96      1.38 o 
  -2   5  10        2.03        0.72      1.59 o 
  -1   5  10       11.94        9.69      2.27 o 
   0   5  10      294.27      267.74      7.11 o 
   1   5  10      188.49      185.72      8.29 o 
   2   5  10      188.47      195.02      7.10 o 
   3   5  10        0.34        2.56      3.20 o 
   4   5  10       53.19       55.42      4.85 o 
   5   5  10        8.41        9.85      3.54 o 
   6   5  10       15.29       15.46      4.05 o 
   7   5  10       18.40       20.26      3.32 o 
   8   5  10      110.70      123.36     10.21 o 
 -10   6  10      242.49      275.06     15.46 o 
  -9   6  10        6.36        6.95      2.70 o 
  -8   6  10        3.47        7.73      3.45 o 
  -7   6  10        6.86        7.72      2.68 o 
  -6   6  10        2.86        7.48      3.07 o 
  -5   6  10        2.61        4.69      2.54 o 
  -4   6  10      197.18      170.08      5.36 o 
  -3   6  10       50.61       37.80      4.25 o 
  -2   6  10      170.55      144.36      4.78 o 
  -1   6  10        4.14        7.00      2.21 o 
   0   6  10        6.43        7.88      2.76 o 
   1   6  10        5.35        6.45      2.94 o 
   2   6  10       83.56       88.83      5.60 o 
   3   6  10      184.13      178.82      6.59 o 
   4   6  10      111.39      117.70      6.40 o 
   5   6  10       29.02       35.39      4.61 o 
   6   6  10       91.01      102.94      8.99 o 
   7   6  10       10.94       22.61      5.98 o 
  -8   7  10       16.03       18.71      3.69 o 
  -7   7  10       81.63       81.36      5.45 o 
  -6   7  10       52.67       44.85      5.83 o 
  -5   7  10       71.93       67.43      4.69 o 
  -4   7  10       34.84       28.49      5.46 o 
  -3   7  10      104.79      110.15      9.82 o 
  -2   7  10      313.48      316.29     11.64 o 
  -1   7  10        2.11        3.27      2.20 o 
   0   7  10       32.93       28.44      3.76 o 
   1   7  10      124.90      117.58      7.30 o 
   2   7  10        0.75        0.53      2.12 o 
   3   7  10        0.55        4.12      2.94 o 
   4   7  10      129.65      133.21      9.06 o 
   5   7  10       48.15       44.71      6.34 o 
   6   7  10        4.95        5.36      4.14 o 
  -6   8  10       98.04      106.81      9.67 o 
  -5   8  10        0.02        3.89      4.07 o 
  -4   8  10       10.60        7.39      3.30 o 
  -3   8  10      124.42      113.96      7.29 o 
  -2   8  10       87.66       87.97      6.73 o 
  -1   8  10        0.16        2.62      2.57 o 
   0   8  10        4.43        6.13      3.01 o 
   1   8  10        3.84        3.65      3.06 o 
   2   8  10        1.44        3.66      2.56 o 
   3   8  10       43.59       38.13      6.72 o 
 -13   0  11        0.85        6.46      7.96 o 
 -11   0  11      139.68      134.47      7.77 o 
  -9   0  11     1409.91     1434.99     18.28 o 
  -7   0  11      255.26      224.52      9.26 o 
  -5   0  11       18.28       32.32      5.68 o 
  -3   0  11     2059.83     2141.88     28.74 o 
  -1   0  11        2.89        3.35      2.51 o 
   1   0  11     1572.02     1634.42     24.75 o 
   3   0  11     1236.07     1249.61     31.20 o 
   5   0  11      109.26      105.69      7.68 o 
   7   0  11      331.37      308.51     11.09 o 
   9   0  11       36.18       42.92      7.31 o 
 -13   1  11      123.78      119.81      7.26 o 
 -12   1  11       84.65       86.03      5.76 o 
 -11   1  11       55.00       47.12      4.34 o 
 -10   1  11      928.43     1009.59     11.28 o 
  -9   1  11      283.47      306.27      7.18 o 
  -8   1  11      121.29      122.03      5.29 o 
  -7   1  11      313.73      308.66      6.93 o 
  -6   1  11      139.87      125.56      6.38 o 
  -5   1  11      110.61      107.66      5.15 o 
  -4   1  11       27.11       23.50      3.12 o 
  -3   1  11      176.23      181.29      4.82 o 
  -2   1  11      313.99      301.30      5.31 o 
  -1   1  11       21.31       21.98      2.30 o 
   0   1  11      161.33      146.98      3.62 o 
   1   1  11       20.49       26.98      2.60 o 
   2   1  11      128.32      109.98      4.70 o 
   3   1  11       22.50       22.28      2.46 o 
   4   1  11      122.09      114.55      5.75 o 
   5   1  11      116.73      103.73      5.30 o 
   6   1  11       23.52       19.46      3.21 o 
   7   1  11      250.97      250.70      7.26 o 
   8   1  11      190.91      185.10      6.41 o 
   9   1  11      213.97      208.81      8.35 o 
  10   1  11      163.49      179.27      6.65 o 
 -12   2  11        1.10        8.66      4.52 o 
 -11   2  11       26.87       24.55      3.74 o 
 -10   2  11       24.60       27.48      6.21 o 
  -9   2  11      551.19      583.73     10.15 o 
  -8   2  11      173.81      163.39      6.17 o 
  -7   2  11       38.74       38.75      3.62 o 
  -6   2  11      344.74      328.51     11.01 o 
  -5   2  11      391.26      411.71      7.23 o 
  -4   2  11      110.12      110.41      4.30 o 
  -3   2  11      108.49       93.51      4.17 o 
  -2   2  11       16.30       16.25      2.74 o 
  -1   2  11      429.08      416.02      5.62 o 
   0   2  11      823.10      853.15     12.56 o 
   1   2  11      176.51      179.89      5.12 o 
   2   2  11       59.96       44.15      3.46 o 
   3   2  11      143.75      127.72      4.21 o 
   4   2  11       60.66       64.90      4.73 o 
   5   2  11      124.80      117.79      5.91 o 
   6   2  11      615.73      621.96      8.64 o 
   7   2  11      286.18      304.55      9.36 o 
   8   2  11        2.64        4.56      2.30 o 
   9   2  11       13.54       16.20      3.73 o 
  10   2  11      133.70      154.49      8.40 o 
 -12   3  11      115.25      112.04      6.76 o 
 -11   3  11        2.06        1.77      2.86 o 
 -10   3  11      122.64      120.41      7.19 o 
  -9   3  11       27.28       32.46      3.90 o 
  -8   3  11      465.28      478.95      9.95 o 
  -7   3  11      418.05      433.35      8.70 o 
  -6   3  11     1192.39     1214.03     19.12 o 
  -5   3  11       21.54       20.71      2.91 o 
  -4   3  11      278.81      266.50      5.61 o 
  -3   3  11       11.71        9.31      2.54 o 
  -2   3  11        5.04        5.35      2.51 o 
  -1   3  11       53.47       49.52      2.35 o 
   0   3  11      564.31      553.59      8.19 o 
   1   3  11      348.43      327.98      6.15 o 
   2   3  11        2.33        1.37      1.76 o 
   3   3  11       56.67       40.63      3.25 o 
   4   3  11      121.25      106.47      6.39 o 
   5   3  11       18.76       21.60      3.07 o 
   6   3  11      396.23      418.38      9.69 o 
   7   3  11      276.57      279.45     12.01 o 
   8   3  11       47.47       41.39      5.08 o 
   9   3  11        1.10        7.81      3.43 o 
 -11   4  11       44.41       39.48      5.00 o 
 -10   4  11        9.46       14.06      4.60 o 
  -9   4  11      156.56      139.33      6.20 o 
  -8   4  11       91.04       92.83      5.47 o 
  -7   4  11       18.47       24.33      3.40 o 
  -6   4  11       68.88       83.38      4.76 o 
  -5   4  11       49.73       35.64      3.52 o 
  -4   4  11       46.43       42.93      3.36 o 
  -3   4  11      293.94      298.86      5.89 o 
  -2   4  11     1891.58     1985.71     16.22 o 
  -1   4  11       48.66       46.80      3.45 o 
   0   4  11      197.87      186.49      4.72 o 
   1   4  11        2.37        1.37      1.09 o 
   2   4  11        3.69        3.05      1.33 o 
   3   4  11        1.04        1.82      1.65 o 
   4   4  11        1.62        1.05      2.81 o 
   5   4  11       26.47       26.38      4.77 o 
   6   4  11        1.16        6.18      3.46 o 
   7   4  11       38.96       30.80      4.38 o 
   8   4  11       76.10       66.99      5.79 o 
   9   4  11       70.41       77.60      7.31 o 
 -10   5  11      134.01      132.92      6.96 o 
  -9   5  11       24.73       32.14      4.35 o 
  -8   5  11       20.57       15.49      3.30 o 
  -7   5  11       14.10       12.70      3.14 o 
  -6   5  11       88.64       80.83      4.70 o 
  -5   5  11      210.30      177.88      5.79 o 
  -4   5  11      199.00      190.04      5.75 o 
  -3   5  11      200.91      189.53      4.89 o 
  -2   5  11      147.31      146.76      4.74 o 
  -1   5  11       22.70       19.96      2.34 o 
   0   5  11      123.67      120.76      3.74 o 
   1   5  11      103.62      105.08      7.11 o 
   2   5  11      261.44      257.08      9.62 o 
   3   5  11      248.09      280.12      7.46 o 
   4   5  11      161.91      164.06      6.61 o 
   5   5  11       12.23       12.48      3.87 o 
   6   5  11        4.69        5.48      3.52 o 
   7   5  11       48.84       46.11      6.54 o 
   8   5  11        3.71        8.97      4.94 o 
  -9   6  11       10.12       11.04      2.95 o 
  -8   6  11      237.97      252.93      7.22 o 
  -7   6  11       10.89        8.02      2.84 o 
  -6   6  11      221.75      214.77      6.43 o 
  -5   6  11       20.58       10.10      4.24 o 
  -4   6  11        9.48        8.69      2.81 o 
  -3   6  11       41.19       39.61      3.44 o 
  -2   6  11       84.50       85.26      7.94 o 
  -1   6  11       47.89       43.58      4.15 o 
   0   6  11       43.05       47.62      4.46 o 
   1   6  11      112.46       98.40      7.73 o 
   2   6  11       34.86       34.72      4.24 o 
   3   6  11        7.04        7.09      3.39 o 
   4   6  11       82.65       90.78      6.53 o 
   5   6  11      101.19       94.82      6.49 o 
   6   6  11        8.34       11.05      4.74 o 
   7   6  11        3.44        3.27      3.57 o 
  -7   7  11      129.63      150.68      6.55 o 
  -6   7  11        2.33        5.05      2.68 o 
  -5   7  11        4.21        8.25      4.04 o 
  -4   7  11        5.09        4.89      3.07 o 
  -3   7  11        2.38        0.24      2.63 o 
  -2   7  11        5.96        5.24      3.94 o 
  -1   7  11      112.92      102.77     12.81 o 
   0   7  11        0.51        3.18      2.22 o 
   1   7  11       24.39       29.08      5.36 o 
   2   7  11       19.39       20.63      4.09 o 
   3   7  11      164.93      190.57      7.73 o 
   4   7  11        5.11        6.18      3.91 o 
   5   7  11       10.04        9.49      4.66 o 
  -5   8  11       17.38       22.30      6.34 o 
  -4   8  11        7.15        8.49      3.80 o 
  -3   8  11        2.87        2.63      2.64 o 
  -2   8  11        6.72        6.74      3.47 o 
  -1   8  11       68.24       82.84      7.21 o 
   0   8  11       22.42       20.29      4.45 o 
   1   8  11        9.18        7.94      4.08 o 
   2   8  11       14.35        7.36      2.59 o 
 -12   0  12       56.78       60.55      6.59 o 
 -10   0  12     1022.96     1098.75     20.55 o 
  -8   0  12      492.79      505.50     16.17 o 
  -6   0  12        3.61        6.66      4.21 o 
  -4   0  12      346.62      323.57     14.29 o 
  -2   0  12      105.58       91.45      4.76 o 
   0   0  12      579.38      607.72      9.63 o 
   2   0  12      143.67      161.94      6.40 o 
   4   0  12      382.95      363.26     10.55 o 
   6   0  12        0.23        2.64      3.39 o 
   8   0  12       62.60       70.60      7.84 o 
  10   0  12       94.04      131.12     12.82 o 
 -12   1  12       96.94       91.99      5.10 o 
 -11   1  12       28.03       27.37      3.64 o 
 -10   1  12      159.72      157.97      6.30 o 
  -9   1  12      216.86      218.21      6.46 o 
  -8   1  12       22.23       19.07      4.41 o 
  -7   1  12       97.60       98.68      4.94 o 
  -6   1  12      590.01      578.14     10.29 o 
  -5   1  12       74.98       87.67      5.06 o 
  -4   1  12        4.86        4.53      2.68 o 
  -3   1  12       29.24       26.08      2.88 o 
  -2   1  12      135.14      140.69      4.15 o 
  -1   1  12        0.58        2.18      1.72 o 
   0   1  12     1323.88     1369.36     10.89 o 
   1   1  12       92.22      103.56      4.13 o 
   2   1  12       52.73       46.74      4.57 o 
   3   1  12      197.74      210.42      5.26 o 
   4   1  12      160.97      150.70      5.89 o 
   5   1  12        0.00        2.52      2.96 o 
   6   1  12        0.00        3.07      2.30 o 
   7   1  12      264.92      265.38      8.05 o 
   8   1  12       16.53       18.63      4.37 o 
   9   1  12       94.87       96.60      5.56 o 
 -12   2  12        0.33        4.68      3.28 o 
 -11   2  12       33.59       36.64      4.54 o 
 -10   2  12       19.33       18.09      3.70 o 
  -9   2  12       24.57       30.76      3.81 o 
  -8   2  12       50.23       49.91      4.62 o 
  -7   2  12       26.34       27.89      3.79 o 
  -6   2  12       15.34       14.52      2.87 o 
  -5   2  12      510.51      512.96      7.41 o 
  -4   2  12       14.96       13.95      3.23 o 
  -3   2  12      748.16      778.06      9.81 o 
  -2   2  12       56.75       57.76      4.23 o 
  -1   2  12      162.43      163.96      3.97 o 
   0   2  12      287.23      265.81      4.65 o 
   1   2  12       60.51       62.53      4.83 o 
   2   2  12      767.65      790.41     10.95 o 
   3   2  12      166.46      162.08      4.50 o 
   4   2  12        0.96        0.87      2.31 o 
   5   2  12        2.42        3.00      2.50 o 
   6   2  12      333.69      314.34     10.07 o 
   7   2  12        5.49        3.96      2.15 o 
   8   2  12      125.21      131.42      7.54 o 
   9   2  12       85.76       93.69      6.99 o 
 -12   3  12      132.56      148.47      7.73 o 
 -11   3  12       30.98       29.30      4.81 o 
 -10   3  12       75.57       71.00      6.52 o 
  -9   3  12      184.57      181.40     10.07 o 
  -8   3  12      108.15       99.89      6.93 o 
  -7   3  12      117.40      124.52      4.75 o 
  -6   3  12       12.45        7.07      2.33 o 
  -5   3  12      455.61      434.25      6.96 o 
  -4   3  12        1.79        3.12      2.52 o 
  -3   3  12       21.65       20.54      2.90 o 
  -2   3  12      110.67      110.72      4.56 o 
  -1   3  12        9.96       10.96      2.49 o 
   0   3  12        7.10        6.38      2.32 o 
   1   3  12       46.04       36.77      4.32 o 
   2   3  12       91.41       79.79      5.84 o 
   3   3  12      218.06      238.61      8.29 o 
   4   3  12       71.84       66.09      4.05 o 
   5   3  12       94.45       89.11      4.55 o 
   6   3  12        0.00        2.14      3.87 o 
   7   3  12      114.64      102.23      6.34 o 
   8   3  12      229.69      258.07      9.04 o 
   9   3  12        6.67        6.12      2.92 o 
 -11   4  12        6.33        5.98      3.06 o 
 -10   4  12        1.60        2.90      2.89 o 
  -9   4  12       31.36       30.10      4.50 o 
  -8   4  12       23.38       20.21      4.04 o 
  -7   4  12       17.29       15.08      2.72 o 
  -6   4  12       72.31       62.50      4.51 o 
  -5   4  12     1574.20     1571.26     12.52 o 
  -4   4  12      136.15      139.78      4.62 o 
  -3   4  12     1228.87     1230.42     13.11 o 
  -2   4  12     1209.42     1245.25     19.44 o 
  -1   4  12       42.76       43.14      4.50 o 
   0   4  12       25.73       21.52      2.70 o 
   1   4  12        0.45        1.98      1.14 o 
   2   4  12       31.69       26.24      3.32 o 
   3   4  12       13.94       18.24      3.76 o 
   4   4  12      178.04      177.54     12.83 o 
   5   4  12       27.63       30.18      4.76 o 
   6   4  12      123.08      107.80      6.47 o 
   7   4  12       31.85       37.32      5.33 o 
   8   4  12       87.65       88.30     12.24 o 
 -10   5  12        5.95        4.26      2.63 o 
  -9   5  12       42.20       39.67      4.39 o 
  -8   5  12        1.83        5.32      2.87 o 
  -7   5  12       65.97       71.40      4.84 o 
  -6   5  12       40.34       39.33      4.05 o 
  -5   5  12       63.46       51.95      3.17 o 
  -4   5  12        2.68        3.17      2.55 o 
  -3   5  12      147.75      140.27      4.77 o 
  -2   5  12       56.26       62.65      3.58 o 
  -1   5  12      103.99      101.49      5.91 o 
   0   5  12      453.66      435.57      9.13 o 
   1   5  12       17.69       10.99      3.62 o 
   2   5  12       13.59       11.94      4.62 o 
   3   5  12       26.68       27.56      4.34 o 
   4   5  12       62.79       59.36      5.15 o 
   5   5  12       88.21       99.52      6.09 o 
   6   5  12       41.95       41.45      5.35 o 
   7   5  12      187.23      174.55      8.97 o 
  -9   6  12      139.15      137.00      6.82 o 
  -8   6  12        9.92       13.97      3.37 o 
  -7   6  12       49.31       51.07      4.42 o 
  -6   6  12        6.38        8.57      2.68 o 
  -5   6  12        0.02        2.08      2.31 o 
  -4   6  12      187.87      177.14      6.49 o 
  -3   6  12      608.49      618.55     17.95 o 
  -2   6  12       88.72       97.49      6.12 o 
  -1   6  12        4.54        3.66      2.12 o 
   0   6  12       19.65       14.74      3.89 o 
   1   6  12       15.03       13.68      3.25 o 
   2   6  12       56.11       50.23      5.31 o 
   3   6  12        7.25        7.70      3.10 o 
   4   6  12       40.87       35.06      4.79 o 
   5   6  12        0.79        3.56      2.79 o 
   6   6  12       18.71       23.60      5.11 o 
  -7   7  12      232.45      264.32     11.28 o 
  -6   7  12      249.82      279.64      9.89 o 
  -5   7  12       42.62       42.39      6.47 o 
  -4   7  12       27.15       36.80      7.48 o 
  -3   7  12      115.04      139.13      7.68 o 
  -2   7  12        1.29        4.67      3.55 o 
  -1   7  12      726.49      813.47     19.63 o 
   0   7  12       72.60       90.57      6.64 o 
   1   7  12        2.35        5.91      2.91 o 
   2   7  12       19.15       18.05      3.73 o 
   3   7  12      241.92      235.50     11.11 o 
   4   7  12      120.37      108.55      8.80 o 
  -3   8  12      153.32      159.29      9.14 o 
  -2   8  12        2.25        5.72      3.38 o 
  -1   8  12       23.66       28.66      6.87 o 
   0   8  12       30.05       39.16      5.84 o 
 -11   0  13       11.30       18.74      5.08 o 
  -9   0  13      213.60      214.29      9.25 o 
  -7   0  13       45.90       31.78      5.32 o 
  -5   0  13     1746.89     1640.78     23.13 o 
  -3   0  13     1095.25     1135.55     15.59 o 
  -1   0  13       18.84       21.72      3.84 o 
   1   0  13     3643.81     3753.99     59.66 o 
   3   0  13       97.13       84.86      6.40 o 
   5   0  13      181.72      160.40      9.65 o 
   7   0  13       36.26       38.42      6.78 o 
   9   0  13       17.66       28.36      8.64 o 
 -12   1  13       71.79       69.54      4.57 o 
 -11   1  13        5.35        6.68      4.30 o 
 -10   1  13       31.62       29.48      3.84 o 
  -9   1  13       20.87       18.28      3.48 o 
  -8   1  13      351.87      336.59      7.64 o 
  -7   1  13       18.53       19.97      3.65 o 
  -6   1  13      483.34      476.92     10.47 o 
  -5   1  13       21.89       18.54      3.41 o 
  -4   1  13      516.91      528.47      7.59 o 
  -3   1  13       94.90       88.70      4.00 o 
  -2   1  13      405.52      386.31      6.44 o 
  -1   1  13      332.81      319.82      5.51 o 
   0   1  13      134.56      118.40      3.86 o 
   1   1  13       78.68       77.80      3.39 o 
   2   1  13        0.44        1.32      1.64 o 
   3   1  13       50.08       46.03      2.88 o 
   4   1  13      124.01      102.18      5.21 o 
   5   1  13       53.65       43.38      4.08 o 
   6   1  13      111.06      118.05      5.93 o 
   7   1  13        0.58        3.27      3.83 o 
   8   1  13       40.91       42.25      4.89 o 
   9   1  13        3.44        5.19      3.65 o 
 -12   2  13       15.22       10.59      3.37 o 
 -11   2  13        0.00        5.01      5.21 o 
 -10   2  13        2.99        7.04      2.98 o 
  -9   2  13       63.42       60.67      4.45 o 
  -8   2  13      267.23      270.15     15.27 o 
  -7   2  13       93.05       83.16      4.70 o 
  -6   2  13       15.42       11.94      3.04 o 
  -5   2  13      181.33      168.11      5.29 o 
  -4   2  13      106.95       93.25      4.42 o 
  -3   2  13       57.27       59.31      3.79 o 
  -2   2  13      177.82      168.58      4.20 o 
  -1   2  13       58.67       47.54      2.96 o 
   0   2  13       31.14       23.55      1.99 o 
   1   2  13       38.38       39.94      5.76 o 
   2   2  13       47.28       34.14      3.08 o 
   3   2  13       94.06       78.06      3.97 o 
   4   2  13       81.77       81.92      4.91 o 
   5   2  13       32.61       34.68      5.34 o 
   6   2  13      130.30      117.85      5.50 o 
   7   2  13       12.76       12.59      4.23 o 
   8   2  13       64.47       73.56      6.60 o 
   9   2  13       30.52       40.27      5.15 o 
 -11   3  13        1.59        3.70      3.13 o 
 -10   3  13       14.08       15.54      4.83 o 
  -9   3  13       67.10       67.46      5.19 o 
  -8   3  13       77.16       71.44      5.14 o 
  -7   3  13       96.04       90.32      4.59 o 
  -6   3  13       47.59       44.55      3.59 o 
  -5   3  13       25.00       25.52      3.03 o 
  -4   3  13      292.12      300.97      6.45 o 
  -3   3  13      154.66      147.24      7.67 o 
  -2   3  13      625.85      610.07     12.37 o 
  -1   3  13     1505.17     1591.10     11.72 o 
   0   3  13     3335.78     3540.88     16.38 o 
   1   3  13      151.94      180.09     11.61 o 
   2   3  13        2.29        3.83      2.34 o 
   3   3  13        2.54        2.64      3.74 o 
   4   3  13        1.05        0.67      2.21 o 
   5   3  13      308.14      301.55     12.48 o 
   6   3  13       96.98      103.12      7.29 o 
   7   3  13        6.82        8.39      3.54 o 
   8   3  13       16.64       12.36      3.80 o 
 -10   4  13       73.74       80.97      5.58 o 
  -9   4  13       23.09       20.86      4.04 o 
  -8   4  13      753.83      795.71     18.37 o 
  -7   4  13       66.73       75.10      5.08 o 
  -6   4  13       30.70       31.79      3.58 o 
  -5   4  13        0.94        1.51      1.82 o 
  -4   4  13       69.74       71.24      4.04 o 
  -3   4  13       62.80       54.50      3.63 o 
  -2   4  13        2.97        2.68      2.21 o 
  -1   4  13      237.19      244.41      6.25 o 
   0   4  13      232.08      228.32      7.44 o 
   1   4  13      176.88      163.11      7.22 o 
   2   4  13        9.80       11.51      4.15 o 
   3   4  13       56.48       56.71      5.11 o 
   4   4  13      109.95      136.32      7.90 o 
   5   4  13        5.88        5.79      4.13 o 
   6   4  13       28.08       33.07      4.75 o 
   7   4  13        6.29       14.50      4.51 o 
  -9   5  13       63.84       61.72      4.74 o 
  -8   5  13       14.67       12.75      3.54 o 
  -7   5  13       12.30        9.16      3.10 o 
  -6   5  13       74.01       82.79      4.70 o 
  -5   5  13        2.63        2.77      1.86 o 
  -4   5  13       38.27       35.55      2.96 o 
  -3   5  13       72.33       65.12      3.74 o 
  -2   5  13      253.80      253.01      6.26 o 
  -1   5  13        1.15        3.98      2.50 o 
   0   5  13        4.45        3.16      1.70 o 
   1   5  13       14.56       12.10      4.08 o 
   2   5  13       37.46       40.00      5.81 o 
   3   5  13        0.75        7.05      3.72 o 
   4   5  13       87.21       92.02      6.25 o 
   5   5  13       56.47       61.72      5.85 o 
   6   5  13      172.97      177.19     10.58 o 
  -8   6  13       11.59       13.60      3.82 o 
  -7   6  13        9.26        7.82      2.84 o 
  -6   6  13       28.18       23.16      3.74 o 
  -5   6  13      239.00      231.71      6.72 o 
  -4   6  13      197.44      209.11      9.06 o 
  -3   6  13      543.15      572.48     13.18 o 
  -2   6  13      109.92      102.41      6.30 o 
  -1   6  13      455.30      447.43     29.57 o 
   0   6  13      130.02      115.76      8.37 o 
   1   6  13      123.92      103.79      7.20 o 
   2   6  13      209.16      217.74     10.14 o 
   3   6  13       13.78       12.71      3.36 o 
   4   6  13       82.51       88.76      6.90 o 
   5   6  13       20.94       18.98      5.04 o 
  -6   7  13       16.00       14.37      5.02 o 
  -5   7  13       35.32       36.63      6.55 o 
  -4   7  13        4.09        8.03      3.49 o 
  -3   7  13      108.35      110.03     16.19 o 
  -2   7  13        3.24        5.87      3.75 o 
  -1   7  13        3.62        6.93      5.08 o 
   0   7  13        0.45        2.61      3.04 o 
   1   7  13       19.97       18.26      3.48 o 
   2   7  13        6.99       10.39      3.45 o 
   3   7  13       73.57       70.42      5.44 o 
 -10   0  14       98.15      107.10      7.88 o 
  -8   0  14      801.04      826.43     31.40 o 
  -6   0  14        0.79        2.03      3.60 o 
  -4   0  14      378.80      371.30     10.13 o 
  -2   0  14       14.65       15.52      4.03 o 
   0   0  14       68.64       52.78      4.38 o 
   2   0  14       57.44       55.77      4.56 o 
   4   0  14      145.43      151.04      9.02 o 
   6   0  14      257.94      283.63     11.25 o 
   8   0  14       26.70       22.42      5.27 o 
 -11   1  14      179.92      190.02      8.37 o 
 -10   1  14        7.18        5.54      2.56 o 
  -9   1  14      286.37      304.60      7.90 o 
  -8   1  14      404.14      403.87     16.88 o 
  -7   1  14      120.04      112.61      5.47 o 
  -6   1  14      313.53      317.95      7.44 o 
  -5   1  14       83.10       90.17      4.78 o 
  -4   1  14      524.37      521.79      7.69 o 
  -3   1  14      210.35      196.11      4.76 o 
  -2   1  14        3.13        4.59      1.97 o 
  -1   1  14      501.84      500.12      6.59 o 
   0   1  14      440.46      433.06      8.77 o 
   1   1  14       32.46       29.01      3.85 o 
   2   1  14      105.59       91.55      4.87 o 
   3   1  14        0.09        2.96      2.42 o 
   4   1  14        7.14        5.30      2.94 o 
   5   1  14      134.26      117.51      5.67 o 
   6   1  14      148.87      152.52      6.44 o 
   7   1  14        0.05        5.13      2.38 o 
   8   1  14       69.92       80.91      6.93 o 
 -11   2  14        6.11        8.07      5.10 o 
 -10   2  14       15.74       18.68      3.44 o 
  -9   2  14       21.10       20.12      3.41 o 
  -8   2  14      119.57      132.02      6.77 o 
  -7   2  14      380.30      354.32      9.33 o 
  -6   2  14      174.51      162.78      5.45 o 
  -5   2  14      336.48      332.03      6.74 o 
  -4   2  14        2.81        2.15      2.21 o 
  -3   2  14      276.60      274.86      5.29 o 
  -2   2  14        0.29        2.85      2.27 o 
  -1   2  14     1318.10     1316.88     14.53 o 
   0   2  14      992.38     1005.91     14.50 o 
   1   2  14      118.52      102.43      5.93 o 
   2   2  14      254.62      261.00      6.13 o 
   3   2  14        6.04        5.12      2.41 o 
   4   2  14       11.27       11.89      3.35 o 
   5   2  14       26.98       39.59      3.95 o 
   6   2  14      110.50      137.46      8.14 o 
   7   2  14      238.12      258.25      9.49 o 
   8   2  14       11.91       10.68      3.69 o 
 -11   3  14       36.15       35.77      4.60 o 
 -10   3  14        0.68        3.21      2.47 o 
  -9   3  14       30.87       37.62      5.54 o 
  -8   3  14        3.49        3.57      2.08 o 
  -7   3  14      108.30      110.80      5.82 o 
  -6   3  14      204.38      188.69      5.61 o 
  -5   3  14       19.09       17.29      3.01 o 
  -4   3  14       24.28       24.30      2.98 o 
  -3   3  14      157.70      150.59      5.32 o 
  -2   3  14      104.63      108.90      4.89 o 
  -1   3  14      731.53      777.97      9.02 o 
   0   3  14       90.17       86.67      4.55 o 
   1   3  14      147.17      123.65      6.80 o 
   2   3  14        7.42        6.98      3.10 o 
   3   3  14       23.94       13.95      3.70 o 
   4   3  14        0.35        3.75      3.29 o 
   5   3  14        1.43        0.40      3.03 o 
   6   3  14      119.04      117.55      7.43 o 
   7   3  14       54.00       62.15      6.53 o 
 -10   4  14       36.01       46.21      4.61 o 
  -9   4  14        1.51        5.61      3.28 o 
  -8   4  14       70.45       70.27      5.38 o 
  -7   4  14        0.41        3.67      2.91 o 
  -6   4  14      382.25      382.13      9.05 o 
  -5   4  14      325.08      305.62      7.38 o 
  -4   4  14      125.63      122.69      4.70 o 
  -3   4  14        2.38        4.45      2.31 o 
  -2   4  14      272.41      265.53      6.23 o 
  -1   4  14       27.81       33.91      3.40 o 
   0   4  14      398.29      365.59     11.99 o 
   1   4  14      501.31      518.61     11.10 o 
   2   4  14       39.69       32.92      5.18 o 
   3   4  14        0.19        4.72      2.75 o 
   4   4  14        0.02        5.37      4.23 o 
   5   4  14       89.37       86.31      8.66 o 
   6   4  14      141.24      148.48      9.20 o 
  -9   5  14        3.64        9.21      3.47 o 
  -8   5  14      412.00      432.62     10.19 o 
  -7   5  14        0.01        1.72      2.58 o 
  -6   5  14        9.03        6.61      4.15 o 
  -5   5  14       92.45       88.03      4.92 o 
  -4   5  14      190.96      180.92      8.88 o 
  -3   5  14      135.90      116.58     10.49 o 
  -2   5  14      256.81      266.22      8.60 o 
  -1   5  14        5.59        8.29      3.48 o 
   0   5  14        0.35        2.21      2.52 o 
   1   5  14      195.60      197.03      9.13 o 
   2   5  14      375.50      385.06     11.32 o 
   3   5  14       31.19       50.43      5.18 o 
   4   5  14        2.34        2.30      2.55 o 
   5   5  14        9.57       10.48      4.19 o 
  -7   6  14       27.61       21.76      3.48 o 
  -6   6  14        1.58        1.67      2.01 o 
  -5   6  14       26.55       33.92      6.17 o 
  -4   6  14       29.41       21.59      6.69 o 
  -3   6  14       20.07       22.91      5.88 o 
  -2   6  14       48.41       48.30      5.08 o 
  -1   6  14       80.56       80.46      8.30 o 
   0   6  14       26.11       25.26      4.05 o 
   1   6  14       19.12       12.98      2.97 o 
   2   6  14        1.17        4.93      3.19 o 
   3   6  14      228.43      271.54      8.76 o 
   4   6  14        0.25        4.31      3.11 o 
  -4   7  14        0.57        3.41      3.36 o 
  -3   7  14      331.85      360.42     12.93 o 
  -2   7  14       25.61       15.95      6.69 o 
  -1   7  14       10.50       14.63      4.05 o 
   0   7  14       16.35       14.52      4.43 o 
   1   7  14       10.63        6.56      3.10 o 
 -11   0  15      110.34      109.16      8.05 o 
  -9   0  15     1213.51     1297.36     27.60 o 
  -7   0  15      500.32      457.76     13.00 o 
  -5   0  15       35.82       39.34      4.84 o 
  -3   0  15       10.02        7.25      3.37 o 
  -1   0  15     1189.02     1201.47     16.22 o 
   1   0  15       88.73       81.32      5.01 o 
   3   0  15       61.00       48.29      6.38 o 
   5   0  15        7.04       16.51      4.71 o 
   7   0  15       59.45       71.71      7.47 o 
 -11   1  15      153.70      148.22      7.08 o 
 -10   1  15      748.22      822.69     11.59 o 
  -9   1  15        0.04        3.23      2.73 o 
  -8   1  15        0.00        4.14      2.97 o 
  -7   1  15       27.38       25.82      3.99 o 
  -6   1  15       25.73       24.91      3.91 o 
  -5   1  15       89.87       89.29      4.76 o 
  -4   1  15        0.18        2.92      1.90 o 
  -3   1  15       27.16       22.58      2.69 o 
  -2   1  15       71.85       72.79      3.46 o 
  -1   1  15      523.51      569.06      8.02 o 
   0   1  15       51.56       52.30      2.98 o 
   1   1  15        1.93        2.79      1.82 o 
   2   1  15        7.85        5.81      2.03 o 
   3   1  15       20.29       20.29      3.50 o 
   4   1  15       26.01       25.71      4.70 o 
   5   1  15        1.12        6.48      3.23 o 
   6   1  15      102.27      110.28      7.09 o 
   7   1  15        0.19        5.07      2.86 o 
 -10   2  15       60.76       54.45      4.51 o 
  -9   2  15      241.55      249.09      9.00 o 
  -8   2  15       24.32       30.02      3.87 o 
  -7   2  15        0.03        1.89      2.69 o 
  -6   2  15       53.74       48.24      3.93 o 
  -5   2  15       41.49       42.84      3.76 o 
  -4   2  15      199.25      198.68      5.67 o 
  -3   2  15      236.94      220.54      5.13 o 
  -2   2  15        0.54        3.56      1.84 o 
  -1   2  15       67.15       61.17      4.14 o 
   0   2  15      282.29      271.93      6.82 o 
   1   2  15       59.20       55.22      7.38 o 
   2   2  15      576.89      584.81      9.27 o 
   3   2  15        0.07        1.44      1.92 o 
   4   2  15      148.48      132.36      8.09 o 
   5   2  15       12.29       12.45      2.66 o 
   6   2  15       71.70       71.83      6.61 o 
   7   2  15       18.76       12.82      4.11 o 
 -10   3  15       32.23       34.57      4.39 o 
  -9   3  15        9.01       10.16      5.71 o 
  -8   3  15      126.99      135.01      5.35 o 
  -7   3  15      218.39      220.09      8.41 o 
  -6   3  15      320.35      285.05      7.18 o 
  -5   3  15       54.96       49.22      3.74 o 
  -4   3  15      870.72      919.41     13.72 o 
  -3   3  15      180.83      183.49      5.83 o 
  -2   3  15      276.62      266.12      6.22 o 
  -1   3  15       41.40       38.76      3.61 o 
   0   3  15       21.87       21.26      3.31 o 
   1   3  15       51.31       49.44      5.31 o 
   2   3  15       41.63       36.99      4.51 o 
   3   3  15        0.04        2.43      3.46 o 
   4   3  15        0.63        4.21      3.52 o 
   5   3  15       12.75       12.01      3.45 o 
   6   3  15      180.62      190.18      8.95 o 
  -9   4  15       68.12       68.16      5.01 o 
  -8   4  15       27.78       28.92      4.04 o 
  -7   4  15        2.37        3.99      3.36 o 
  -6   4  15       11.34        9.43      2.19 o 
  -5   4  15      107.79       91.03      5.46 o 
  -4   4  15       13.77       14.44      2.72 o 
  -3   4  15       79.38       79.82      4.15 o 
  -2   4  15       90.51       80.41      4.48 o 
  -1   4  15       11.86       10.87      2.51 o 
   0   4  15      253.27      275.21      9.60 o 
   1   4  15        2.55        3.69      3.02 o 
   2   4  15      526.77      592.13     16.93 o 
   3   4  15       11.98       10.33      3.89 o 
   4   4  15        2.58       13.39      4.87 o 
   5   4  15      292.03      334.78     13.20 o 
   6   4  15      189.59      201.66     11.98 o 
  -8   5  15       43.89       42.51      4.42 o 
  -7   5  15       22.46       31.85      4.53 o 
  -6   5  15        8.21        6.30      2.81 o 
  -5   5  15       61.73       54.28      4.41 o 
  -4   5  15       50.90       44.12      3.70 o 
  -3   5  15       84.08       68.64      8.15 o 
  -2   5  15        0.62        2.52      3.02 o 
  -1   5  15       25.99       28.32      4.64 o 
   0   5  15       34.85       33.20      5.29 o 
   1   5  15       42.10       36.19      4.78 o 
   2   5  15       99.83      109.99      9.45 o 
   3   5  15       19.44       21.78      3.62 o 
   4   5  15        0.79        4.65      3.24 o 
  -6   6  15      117.49      148.13      8.63 o 
  -5   6  15       39.90       52.68      7.79 o 
  -4   6  15        7.53       10.34      4.37 o 
  -3   6  15       77.53       88.85      8.61 o 
  -2   6  15        1.05        2.31      3.22 o 
  -1   6  15       20.49       16.38      3.59 o 
   0   6  15        1.44        6.88      3.44 o 
   1   6  15        6.64        7.45      3.22 o 
   2   6  15       21.37       18.25      4.05 o 
 -10   0  16      127.78      105.01      8.31 o 
  -8   0  16        7.72        9.55      5.53 o 
  -6   0  16       24.86       10.21      3.59 o 
  -4   0  16      163.68      167.57      6.84 o 
  -2   0  16      130.86      114.94      5.75 o 
   0   0  16        1.34        3.95      2.55 o 
   2   0  16       27.08       28.56      7.71 o 
   4   0  16       18.10       39.67      6.66 o 
   6   0  16       87.68       77.30      7.69 o 
 -10   1  16       43.57       44.13      4.69 o 
  -9   1  16       13.18       15.32      4.83 o 
  -8   1  16       98.75       95.43      5.48 o 
  -7   1  16       23.19       19.96      3.40 o 
  -6   1  16      167.91      140.75      5.69 o 
  -5   1  16        5.83        6.98      2.62 o 
  -4   1  16       87.32       80.17      3.90 o 
  -3   1  16       36.05       38.57      3.20 o 
  -2   1  16        6.90        5.98      2.28 o 
  -1   1  16      156.61      161.97      4.75 o 
   0   1  16        4.97        7.30      2.57 o 
   1   1  16        1.04        2.84      2.46 o 
   2   1  16       19.50       19.20      3.57 o 
   3   1  16      160.07      166.36      6.21 o 
   4   1  16        7.45        7.98      2.91 o 
   5   1  16       18.61       16.83      4.28 o 
   6   1  16       79.09       76.82      5.34 o 
 -10   2  16      216.35      217.09      8.08 o 
  -9   2  16        0.00        3.65      2.44 o 
  -8   2  16       89.61       99.18      5.19 o 
  -7   2  16       34.82       28.67      3.88 o 
  -6   2  16      385.83      356.78      8.14 o 
  -5   2  16        1.05        5.30      3.75 o 
  -4   2  16        1.44        1.90      1.83 o 
  -3   2  16        1.36        3.99      2.09 o 
  -2   2  16       31.83       32.56      3.64 o 
  -1   2  16      184.13      157.45      6.37 o 
   0   2  16      101.94       97.18      4.93 o 
   1   2  16      200.37      202.29      7.21 o 
   2   2  16      212.56      200.29      7.78 o 
   3   2  16       97.34      111.76      5.57 o 
   4   2  16        4.00        5.58      2.46 o 
   5   2  16        5.51        4.89      3.52 o 
   6   2  16      181.12      194.31      8.86 o 
  -9   3  16        2.36        6.54      3.08 o 
  -8   3  16       10.98        9.86      2.89 o 
  -7   3  16       26.65       26.48      3.86 o 
  -6   3  16        0.92        3.63      2.35 o 
  -5   3  16        5.62        6.80      2.84 o 
  -4   3  16        1.40        4.72      2.49 o 
  -3   3  16       82.64       74.33      3.97 o 
  -2   3  16       12.58       10.40      2.98 o 
  -1   3  16      151.47      146.57      5.65 o 
   0   3  16       31.04       27.06      3.26 o 
   1   3  16      189.48      194.65      7.93 o 
   2   3  16        7.07        8.09      3.42 o 
   3   3  16      115.23      119.09     13.03 o 
   4   3  16        0.60        5.27      4.01 o 
   5   3  16        5.90        7.45      4.39 o 
  -8   4  16       23.06       25.21      4.59 o 
  -7   4  16        6.32        8.62      3.60 o 
  -6   4  16       65.25       62.36      3.94 o 
  -5   4  16      150.84      144.43      6.08 o 
  -4   4  16       34.64       32.34      3.30 o 
  -3   4  16       94.88       94.79      4.81 o 
  -2   4  16        1.33        5.40      2.08 o 
  -1   4  16      232.53      232.63      7.46 o 
   0   4  16      118.60      122.24      8.38 o 
   1   4  16        2.24        5.64      3.20 o 
   2   4  16        4.78        7.88      4.00 o 
   3   4  16       41.88       43.69      4.76 o 
   4   4  16        1.93        2.78      2.69 o 
  -7   5  16       24.51       27.45      3.91 o 
  -6   5  16       32.90       27.72      3.82 o 
  -5   5  16        0.01        2.19      2.70 o 
  -4   5  16        0.31        2.76      2.48 o 
  -3   5  16        0.02        2.78      2.93 o 
  -2   5  16       39.13       50.02      5.88 o 
  -1   5  16      293.63      337.41      9.15 o 
   0   5  16        2.78        2.89      2.48 o 
   1   5  16       17.09       18.73      4.32 o 
   2   5  16       66.77       82.03     16.74 o 
   3   5  16      128.67      149.80      7.19 o 
  -4   6  16      434.48      484.68     15.80 o 
  -3   6  16      148.57      131.50     10.83 o 
  -2   6  16      189.88      209.66     14.10 o 
  -1   6  16        1.53        7.06      3.10 o 
   0   6  16       43.76       41.25      7.25 o 
  -9   0  17      247.48      289.21     11.96 o 
  -7   0  17       33.23       26.37      4.30 o 
  -5   0  17      204.01      208.68      8.21 o 
  -3   0  17      106.63      100.15      6.79 o 
  -1   0  17      129.00      103.78      5.68 o 
   1   0  17        0.11        4.25      3.64 o 
   3   0  17       71.68       79.36      8.77 o 
   5   0  17      601.69      630.59     26.04 o 
  -9   1  17       10.98       10.64      3.58 o 
  -8   1  17       74.63       77.49      4.81 o 
  -7   1  17       60.96       70.82      5.25 o 
  -6   1  17        9.18       12.01      3.18 o 
  -5   1  17      381.12      378.67      6.98 o 
  -4   1  17        4.41        6.19      2.38 o 
  -3   1  17      169.61      180.28      5.18 o 
  -2   1  17       51.37       57.71      4.24 o 
  -1   1  17      249.12      243.39      7.81 o 
   0   1  17      147.15      141.16      6.59 o 
   1   1  17        5.45        6.68      2.89 o 
   2   1  17        3.56        2.84      1.72 o 
   3   1  17      124.76      116.12      5.93 o 
   4   1  17       34.79       34.41      5.84 o 
   5   1  17        0.01        7.51      3.37 o 
  -9   2  17       67.88       65.70      4.70 o 
  -8   2  17       64.90       63.63      4.49 o 
  -7   2  17       25.59       27.53      4.02 o 
  -6   2  17        0.43        1.63      2.09 o 
  -5   2  17       18.17       20.42      2.97 o 
  -4   2  17        1.49        0.89      2.22 o 
  -3   2  17       29.99       34.31      3.71 o 
  -2   2  17      598.21      681.21     11.66 o 
  -1   2  17       64.16       69.01      4.70 o 
   0   2  17       51.87       55.75      5.86 o 
   1   2  17      255.33      265.50      8.98 o 
   2   2  17        6.70        7.46      2.63 o 
   3   2  17      179.08      192.65      8.62 o 
   4   2  17       28.01       43.68      6.38 o 
   5   2  17       54.38       46.02      6.06 o 
  -8   3  17       32.75       34.29      3.89 o 
  -7   3  17       41.85       40.23      3.65 o 
  -6   3  17       71.81       70.99      4.85 o 
  -5   3  17      143.08      151.83      5.63 o 
  -4   3  17        5.28        9.92      3.31 o 
  -3   3  17        6.29        9.15      2.74 o 
  -2   3  17       99.19      102.70      4.76 o 
  -1   3  17       70.57       75.78      5.21 o 
   0   3  17      224.63      207.64      9.27 o 
   1   3  17        0.00        2.93      2.58 o 
   2   3  17       16.13       11.18      3.67 o 
   3   3  17        0.17        4.07      3.39 o 
   4   3  17      158.98      182.13     21.56 o 
  -7   4  17        0.30        2.97      2.41 o 
  -6   4  17        8.14       10.28      3.12 o 
  -5   4  17       12.24        8.06      2.55 o 
  -4   4  17        0.93        3.05      2.08 o 
  -3   4  17      308.08      343.49      6.99 o 
  -2   4  17       51.98       53.62      6.35 o 
  -1   4  17       62.06       68.19      5.95 o 
   0   4  17       34.56       31.02      6.20 o 
   1   4  17        8.56        5.40      2.32 o 
   2   4  17      161.91      153.78      9.30 o 
   3   4  17       94.62      111.74      6.79 o 
  -5   5  17        2.51        7.80      5.22 o 
  -4   5  17      104.91      122.23      8.13 o 
  -3   5  17       18.38       16.89      5.26 o 
  -2   5  17      256.87      272.16     11.32 o 
  -1   5  17      124.16      143.37     10.00 o 
   0   5  17        2.23        1.80      2.42 o 
   1   5  17       89.09       95.61      8.96 o 
  -8   0  18       36.34       27.19      4.61 o 
  -6   0  18       69.38       67.64      5.52 o 
  -4   0  18       99.26       81.98      7.18 o 
  -2   0  18     2137.95     2388.51     26.44 o 
   0   0  18       77.65       88.21      8.27 o 
   2   0  18        2.56        3.91      4.01 o 
   4   0  18        0.99        3.28      3.73 o 
  -8   1  18       81.52       96.10      5.11 o 
  -7   1  18        2.90        5.20      2.54 o 
  -6   1  18       28.72       29.36      3.65 o 
  -5   1  18       31.65       31.31      3.27 o 
  -4   1  18       22.85       16.45      3.18 o 
  -3   1  18        0.19        5.04      2.21 o 
  -2   1  18      134.62      136.50      5.53 o 
  -1   1  18      600.42      613.48     10.40 o 
   0   1  18       72.19       69.51      5.64 o 
   1   1  18       29.59       25.10      5.30 o 
   2   1  18        2.57        3.04      2.46 o 
   3   1  18        0.42        5.32      3.28 o 
   4   1  18        3.32        4.45      2.98 o 
  -8   2  18        8.92       12.72      3.61 o 
  -7   2  18       38.47       31.20      4.13 o 
  -6   2  18        1.79        4.66      2.39 o 
  -5   2  18       25.46       22.49      3.05 o 
  -4   2  18      151.33      170.99      6.24 o 
  -3   2  18        2.54        4.06      2.61 o 
  -2   2  18        0.06        3.72      2.46 o 
  -1   2  18       59.60       59.69      4.63 o 
   0   2  18      321.80      314.35      7.81 o 
   1   2  18        0.79        1.94      1.81 o 
   2   2  18       82.79       81.94      7.62 o 
   3   2  18        1.29        3.89      4.08 o 
   4   2  18       78.48       85.57      7.89 o 
  -7   3  18       12.26       16.81      3.84 o 
  -6   3  18       35.44       25.18      3.77 o 
  -5   3  18        0.33        4.75      2.45 o 
  -4   3  18       21.80       19.03      3.09 o 
  -3   3  18       76.92       75.82      4.53 o 
  -2   3  18        0.06        5.38      2.45 o 
  -1   3  18      104.81      102.49      5.54 o 
   0   3  18       12.10       16.27      4.54 o 
   1   3  18      175.02      189.37      8.92 o 
   2   3  18        6.04        8.36      3.80 o 
   3   3  18      168.23      170.68      9.47 o 
  -6   4  18        2.87        8.40      3.86 o 
  -5   4  18        1.24        3.83      1.78 o 
  -4   4  18        8.76        9.41      3.03 o 
  -3   4  18       40.41       39.11      4.80 o 
  -2   4  18       18.63       15.86      4.11 o 
  -1   4  18       45.48       37.28      5.46 o 
   0   4  18       90.47       98.45     10.99 o 
   1   4  18      168.48      183.59     12.16 o 
  -7   0  19       57.03       46.70      5.89 o 
  -5   0  19      167.41      177.78      7.36 o 
  -3   0  19       27.55       17.72      5.87 o 
  -1   0  19      109.04      110.51     12.18 o 
   1   0  19      157.49      155.15      9.75 o 
   3   0  19      118.61      125.91     13.10 o 
  -7   1  19       27.28       24.75      4.57 o 
  -6   1  19       35.78       34.02      4.34 o 
  -5   1  19        9.01        7.96      2.58 o 
  -4   1  19       20.66       16.19      3.53 o 
  -3   1  19       33.51       36.12      3.71 o 
  -2   1  19      302.36      299.23      8.44 o 
  -1   1  19       12.96        9.66      3.09 o 
   0   1  19       43.76       35.12      7.36 o 
   1   1  19      124.59      127.34      8.10 o 
   2   1  19        8.27       12.57      3.82 o 
   3   1  19      119.50      116.29     11.16 o 
  -6   2  19        2.92        2.61      2.33 o 
  -5   2  19        5.36       11.52      2.98 o 
  -4   2  19       16.91       18.35      3.15 o 
  -3   2  19        5.00        8.99      2.81 o 
  -2   2  19       67.52       65.54      4.92 o 
  -1   2  19      355.70      371.39     13.45 o 
   0   2  19        7.05        7.04      3.23 o 
   1   2  19        7.19        6.41      2.87 o 
   2   2  19        3.16        3.71      4.29 o 
  -5   3  19       52.59       57.18      4.38 o 
  -4   3  19        1.83        5.01      2.63 o 
  -3   3  19        0.18        2.88      2.35 o 
  -2   3  19       11.52        6.08      2.48 o 
  -1   3  19       38.98       49.19      5.89 o 
   0   3  19      111.64      106.75     10.72 o 
   1   3  19        9.09        8.50      3.46 o 
  -4   0  20       52.87       63.95      7.74 o 
  -2   0  20      274.83      241.81     15.45 o 
   0   0  20      523.96      562.93     47.51 o 
  -5   1  20        0.70        4.17      2.14 o 
  -4   1  20        0.95        0.82      2.30 o 
  -3   1  20        4.60        6.52      2.87 o 
  -2   1  20        4.02        7.84      3.12 o 
  -1   1  20        4.94        4.21      2.33 o 
   0   1  20       12.55       10.99      4.77 o 
  -4   2  20       27.16       25.34      3.63 o 
  -3   2  20       33.88       37.04      3.89 o 
  -2   2  20        1.95        2.29      2.62 o 
  -1   2  20      106.13      113.33      8.39 o 
                                                 
